# Supplementary material for: Bath: a Bayesian approach to analyze epigenetic transitions reveals a dual role of H3K27me3 in chondrogenesis
Source: Epigenetics Chromatin. 2025 Jun 27;18:38. doi: 10.1186/s13072-025-00594-6 (PMC12203727; doi:10.1186/s13072-025-00594-6)
Supplement: Supplementary file 14 — Table A1 SRA-IDs: Reference IDs of murine MSC data. [file 13072_2025_594_MOESM14_ESM.csv]

external_gene_name	group	species	go_parent_term or source	source	comments
Snai2	chondro	mouse	chondrocyte differentiation
Ift80	chondro	mouse	chondrocyte differentiation
Fgf9	chondro	mouse	chondrocyte differentiation
Rela	chondro	mouse	chondrocyte differentiation
Zbtb16	chondro	mouse	chondrocyte differentiation
Snx19	chondro	mouse	chondrocyte differentiation
Smpd3	chondro	mouse	chondrocyte differentiation
Poc1a	chondro	mouse	chondrocyte differentiation
Mboat2	chondro	mouse	chondrocyte differentiation
Tgfb1	chondro	mouse	chondrocyte differentiation
Col11a2	chondro	mouse	chondrocyte differentiation
Adamts12	chondro	mouse	chondrocyte differentiation
Ccn4	chondro	mouse	chondrocyte differentiation
Wnt9a	chondro	mouse	chondrocyte differentiation
Sfrp2	chondro	mouse	chondrocyte differentiation
Efemp1	chondro	mouse	chondrocyte differentiation
Rflnb	chondro	mouse	chondrocyte differentiation
Col27a1	chondro	mouse	chondrocyte differentiation
Msx2	chondro	mouse	chondrocyte differentiation
Matn1	chondro	mouse	chondrocyte differentiation
Sulf1	chondro	mouse	chondrocyte differentiation
Loxl2	chondro	mouse	chondrocyte differentiation
Mustn1	chondro	mouse	chondrocyte differentiation
Slc39a14	chondro	mouse	chondrocyte differentiation
Glg1	chondro	mouse	chondrocyte differentiation
Chsy1	chondro	mouse	chondrocyte differentiation
Wnt7a	chondro	mouse	chondrocyte differentiation
Ecm1	chondro	mouse	chondrocyte differentiation
Gli2	chondro	mouse	chondrocyte differentiation
Osr2	chondro	mouse	chondrocyte differentiation
Trip11	chondro	mouse	chondrocyte differentiation
Maf	chondro	mouse	chondrocyte differentiation
Bmp6	chondro	mouse	chondrocyte differentiation
Mex3c	chondro	mouse	chondrocyte differentiation
Scin	chondro	mouse	chondrocyte differentiation
Smad7	chondro	mouse	chondrocyte differentiation
Pthlh	chondro	mouse	chondrocyte differentiation
Mef2c	chondro	mouse	chondrocyte differentiation
Fgf18	chondro	mouse	chondrocyte differentiation
Col2a1	chondro	mouse	chondrocyte differentiation
Ext1	chondro	mouse	chondrocyte differentiation
Ccn3	chondro	mouse	chondrocyte differentiation
Wnt10b	chondro	mouse	chondrocyte differentiation
Adamts7	chondro	mouse	chondrocyte differentiation
Tgfbi	chondro	mouse	chondrocyte differentiation
Mef2d	chondro	mouse	chondrocyte differentiation
Nppc	chondro	mouse	chondrocyte differentiation
Scx	chondro	mouse	chondrocyte differentiation
Scube2	chondro	mouse	chondrocyte differentiation
Zfp219	chondro	mouse	chondrocyte differentiation
Nfib	chondro	mouse	chondrocyte differentiation
Acan	chondro	mouse	chondrocyte differentiation
Runx3	chondro	mouse	chondrocyte differentiation
Gli3	chondro	mouse	chondrocyte differentiation
Rarg	chondro	mouse	chondrocyte differentiation
Osr1	chondro	mouse	chondrocyte differentiation
Bmpr1a	chondro	mouse	chondrocyte differentiation
Gdf5	chondro	mouse	chondrocyte differentiation
Rflna	chondro	mouse	chondrocyte differentiation
Bmpr1b	chondro	mouse	chondrocyte differentiation
Chadl	chondro	mouse	chondrocyte differentiation
Cytl1	chondro	mouse	chondrocyte differentiation
Bmpr2	chondro	mouse	chondrocyte differentiation
Ccn2	chondro	mouse	chondrocyte differentiation
Wnt2b	chondro	mouse	chondrocyte differentiation
Runx2	chondro	mouse	chondrocyte differentiation
Thrb	chondro	mouse	chondrocyte differentiation
Rarb	chondro	mouse	chondrocyte differentiation
Shox2	chondro	mouse	chondrocyte differentiation
Nkx3-2	chondro	mouse	chondrocyte differentiation
Pkdcc	chondro	mouse	chondrocyte differentiation
Pth	chondro	mouse	chondrocyte differentiation
Arid5a	chondro	mouse	chondrocyte differentiation
Comp	chondro	mouse	chondrocyte differentiation
Mapk14	chondro	mouse	chondrocyte differentiation
Creb3l2	chondro	mouse	chondrocyte differentiation
Pth1r	chondro	mouse	chondrocyte differentiation
Serpinh1	chondro	mouse	chondrocyte differentiation
Col11a1	chondro	mouse	chondrocyte differentiation
Lnpk	chondro	mouse	chondrocyte differentiation
Mdk	chondro	mouse	chondrocyte differentiation
Wnt5b	chondro	mouse	chondrocyte differentiation
Tgfbr2	chondro	mouse	chondrocyte differentiation
Bpnt2	chondro	mouse	chondrocyte differentiation
Anxa6	chondro	mouse	chondrocyte differentiation
Hoxa11	chondro	mouse	chondrocyte differentiation
Gdf6	chondro	mouse	chondrocyte differentiation
Chst11	chondro	mouse	chondrocyte differentiation
Ptpn11	chondro	mouse	chondrocyte differentiation
Tgfbr1	chondro	mouse	chondrocyte differentiation
Axin2	chondro	mouse	chondrocyte differentiation
Ihh	chondro	mouse	chondrocyte differentiation
Por	chondro	mouse	chondrocyte differentiation
Sulf2	chondro	mouse	chondrocyte differentiation
Bmp2	chondro	mouse	chondrocyte differentiation
Grem1	chondro	mouse	chondrocyte differentiation
Cst10	chondro	mouse	chondrocyte differentiation
Stc1	chondro	mouse	chondrocyte proliferation
Mmp14	chondro	mouse	chondrocyte proliferation
Golgb1	chondro	mouse	chondrocyte proliferation
Grn	chondro	mouse	chondrocyte proliferation
Ltf	chondro	mouse	chondrocyte proliferation
Ddr2	chondro	mouse	chondrocyte proliferation
Sirt6	chondro	mouse	chondrocyte proliferation
Mmp16	chondro	mouse	chondrocyte proliferation
1110012L19Rik	HKG	mouse		doi.org/10.1371/journal.pone.0000898
Abcf1	HKG	mouse		doi.org/10.1371/journal.pone.0000898
Acaa1a	HKG	mouse		doi.org/10.1371/journal.pone.0000898
Acaa1b	HKG	mouse		doi.org/10.1371/journal.pone.0000898
Actb	HKG	mouse		doi.org/10.1371/journal.pone.0000898
Actg1	HKG	mouse		doi.org/10.1371/journal.pone.0000898
Actr1a	HKG	mouse		doi.org/10.1371/journal.pone.0000898
Actr3	HKG	mouse		doi.org/10.1371/journal.pone.0000898
Adar	HKG	mouse		doi.org/10.1371/journal.pone.0000898
Add1	HKG	mouse		doi.org/10.1371/journal.pone.0000898
Adsl	HKG	mouse		doi.org/10.1371/journal.pone.0000898
Anapc5	HKG	mouse		doi.org/10.1371/journal.pone.0000898
Anp32b	HKG	mouse		doi.org/10.1371/journal.pone.0000898
Anxa7	HKG	mouse		doi.org/10.1371/journal.pone.0000898
Ap3s2	HKG	mouse		doi.org/10.1371/journal.pone.0000898
Arf3	HKG	mouse		doi.org/10.1371/journal.pone.0000898
Arhgap1	HKG	mouse		doi.org/10.1371/journal.pone.0000898
Arih2	HKG	mouse		doi.org/10.1371/journal.pone.0000898
Arpc2	HKG	mouse		doi.org/10.1371/journal.pone.0000898
Atf4	HKG	mouse		doi.org/10.1371/journal.pone.0000898
Atp6v1d	HKG	mouse		doi.org/10.1371/journal.pone.0000898
Atxn10	HKG	mouse		doi.org/10.1371/journal.pone.0000898
Cacybp	HKG	mouse		doi.org/10.1371/journal.pone.0000898
Calm2	HKG	mouse		doi.org/10.1371/journal.pone.0000898
Canx	HKG	mouse		doi.org/10.1371/journal.pone.0000898
Capzb	HKG	mouse		doi.org/10.1371/journal.pone.0000898
Cars	HKG	mouse		doi.org/10.1371/journal.pone.0000898
Casp9	HKG	mouse		doi.org/10.1371/journal.pone.0000898
Cbfb	HKG	mouse		doi.org/10.1371/journal.pone.0000898
Ccni	HKG	mouse		doi.org/10.1371/journal.pone.0000898
Cct4	HKG	mouse		doi.org/10.1371/journal.pone.0000898
Cdipt	HKG	mouse		doi.org/10.1371/journal.pone.0000898
Cherp	HKG	mouse		doi.org/10.1371/journal.pone.0000898
Cnot1	HKG	mouse		doi.org/10.1371/journal.pone.0000898
Cops6	HKG	mouse		doi.org/10.1371/journal.pone.0000898
Cox4i1	HKG	mouse		doi.org/10.1371/journal.pone.0000898
Cox5b	HKG	mouse		doi.org/10.1371/journal.pone.0000898
Cox6a1	HKG	mouse		doi.org/10.1371/journal.pone.0000898
Cox7a2l	HKG	mouse		doi.org/10.1371/journal.pone.0000898
Csnk1a1	HKG	mouse		doi.org/10.1371/journal.pone.0000898
Ctdsp2	HKG	mouse		doi.org/10.1371/journal.pone.0000898
Cyb5r3	HKG	mouse		doi.org/10.1371/journal.pone.0000898
Dazap2	HKG	mouse		doi.org/10.1371/journal.pone.0000898
Ddb1	HKG	mouse		doi.org/10.1371/journal.pone.0000898
Ddost	HKG	mouse		doi.org/10.1371/journal.pone.0000898
Ddx42	HKG	mouse		doi.org/10.1371/journal.pone.0000898
Dedd	HKG	mouse		doi.org/10.1371/journal.pone.0000898
Dhx15	HKG	mouse		doi.org/10.1371/journal.pone.0000898
Dnaja1	HKG	mouse		doi.org/10.1371/journal.pone.0000898
Dnajc8	HKG	mouse		doi.org/10.1371/journal.pone.0000898
Dut	HKG	mouse		doi.org/10.1371/journal.pone.0000898
Eef1b2	HKG	mouse		doi.org/10.1371/journal.pone.0000898
Eef1d	HKG	mouse		doi.org/10.1371/journal.pone.0000898
Eef2	HKG	mouse		doi.org/10.1371/journal.pone.0000898
Ei24	HKG	mouse		doi.org/10.1371/journal.pone.0000898
Eif2s1	HKG	mouse		doi.org/10.1371/journal.pone.0000898
Eif4a2	HKG	mouse		doi.org/10.1371/journal.pone.0000898
Eif4b	HKG	mouse		doi.org/10.1371/journal.pone.0000898
Erh	HKG	mouse		doi.org/10.1371/journal.pone.0000898
Fam32a	HKG	mouse		doi.org/10.1371/journal.pone.0000898
Fau	HKG	mouse		doi.org/10.1371/journal.pone.0000898
Fbxo7	HKG	mouse		doi.org/10.1371/journal.pone.0000898
Ftl1	HKG	mouse		doi.org/10.1371/journal.pone.0000898
Ftl1-ps1	HKG	mouse		doi.org/10.1371/journal.pone.0000898
Gabarap	HKG	mouse		doi.org/10.1371/journal.pone.0000898
Gak	HKG	mouse		doi.org/10.1371/journal.pone.0000898
Gapvd1	HKG	mouse		doi.org/10.1371/journal.pone.0000898
Gdi2	HKG	mouse		doi.org/10.1371/journal.pone.0000898
Ghitm	HKG	mouse		doi.org/10.1371/journal.pone.0000898
Gm10131	HKG	mouse		doi.org/10.1371/journal.pone.0000898
Gm10320	HKG	mouse		doi.org/10.1371/journal.pone.0000898
Gm11273	HKG	mouse		doi.org/10.1371/journal.pone.0000898
Gm21972	HKG	mouse		doi.org/10.1371/journal.pone.0000898
Gm45713	HKG	mouse		doi.org/10.1371/journal.pone.0000898
Gm9844	HKG	mouse		doi.org/10.1371/journal.pone.0000898
Gorasp2	HKG	mouse		doi.org/10.1371/journal.pone.0000898
Gpr107	HKG	mouse		doi.org/10.1371/journal.pone.0000898
Gtf2i	HKG	mouse		doi.org/10.1371/journal.pone.0000898
Gtf3a	HKG	mouse		doi.org/10.1371/journal.pone.0000898
H2afv	HKG	mouse		doi.org/10.1371/journal.pone.0000898
H2afy	HKG	mouse		doi.org/10.1371/journal.pone.0000898
H3f3a	HKG	mouse		doi.org/10.1371/journal.pone.0000898
H3f3b	HKG	mouse		doi.org/10.1371/journal.pone.0000898
Hdac3	HKG	mouse		doi.org/10.1371/journal.pone.0000898
Hdgf	HKG	mouse		doi.org/10.1371/journal.pone.0000898
Hfe	HKG	mouse		doi.org/10.1371/journal.pone.0000898
Hsbp1	HKG	mouse		doi.org/10.1371/journal.pone.0000898
Idh3b	HKG	mouse		doi.org/10.1371/journal.pone.0000898
Ilf3	HKG	mouse		doi.org/10.1371/journal.pone.0000898
Immt	HKG	mouse		doi.org/10.1371/journal.pone.0000898
Jtb	HKG	mouse		doi.org/10.1371/journal.pone.0000898
Kars	HKG	mouse		doi.org/10.1371/journal.pone.0000898
Kcmf1	HKG	mouse		doi.org/10.1371/journal.pone.0000898
Kdelr2	HKG	mouse		doi.org/10.1371/journal.pone.0000898
Khdrbs1	HKG	mouse		doi.org/10.1371/journal.pone.0000898
Khsrp	HKG	mouse		doi.org/10.1371/journal.pone.0000898
Kpnb1	HKG	mouse		doi.org/10.1371/journal.pone.0000898
Lamp1	HKG	mouse		doi.org/10.1371/journal.pone.0000898
Larp1	HKG	mouse		doi.org/10.1371/journal.pone.0000898
Lypla2	HKG	mouse		doi.org/10.1371/journal.pone.0000898
Maml1	HKG	mouse		doi.org/10.1371/journal.pone.0000898
Mapre1	HKG	mouse		doi.org/10.1371/journal.pone.0000898
Mark3	HKG	mouse		doi.org/10.1371/journal.pone.0000898
Mat2b	HKG	mouse		doi.org/10.1371/journal.pone.0000898
Mdh2	HKG	mouse		doi.org/10.1371/journal.pone.0000898
Morf4l1	HKG	mouse		doi.org/10.1371/journal.pone.0000898
Morf4l2	HKG	mouse		doi.org/10.1371/journal.pone.0000898
Mpzl1	HKG	mouse		doi.org/10.1371/journal.pone.0000898
Myl6	HKG	mouse		doi.org/10.1371/journal.pone.0000898
Naca	HKG	mouse		doi.org/10.1371/journal.pone.0000898
Nars	HKG	mouse		doi.org/10.1371/journal.pone.0000898
Ncl	HKG	mouse		doi.org/10.1371/journal.pone.0000898
Ncoa4	HKG	mouse		doi.org/10.1371/journal.pone.0000898
Ncoa6	HKG	mouse		doi.org/10.1371/journal.pone.0000898
Ncor1	HKG	mouse		doi.org/10.1371/journal.pone.0000898
Ndufab1	HKG	mouse		doi.org/10.1371/journal.pone.0000898
Ndufb1-ps	HKG	mouse		doi.org/10.1371/journal.pone.0000898
Ndufb2	HKG	mouse		doi.org/10.1371/journal.pone.0000898
Ndufb8	HKG	mouse		doi.org/10.1371/journal.pone.0000898
Ndufc2	HKG	mouse		doi.org/10.1371/journal.pone.0000898
Nol9	HKG	mouse		doi.org/10.1371/journal.pone.0000898
Nono	HKG	mouse		doi.org/10.1371/journal.pone.0000898
Npm1	HKG	mouse		doi.org/10.1371/journal.pone.0000898
Nsfl1c	HKG	mouse		doi.org/10.1371/journal.pone.0000898
Nudc	HKG	mouse		doi.org/10.1371/journal.pone.0000898
Nudt3	HKG	mouse		doi.org/10.1371/journal.pone.0000898
Oaz1	HKG	mouse		doi.org/10.1371/journal.pone.0000898
Osbp	HKG	mouse		doi.org/10.1371/journal.pone.0000898
Otub1	HKG	mouse		doi.org/10.1371/journal.pone.0000898
Pabpc2	HKG	mouse		doi.org/10.1371/journal.pone.0000898
Pabpc2	HKG	mouse		doi.org/10.1371/journal.pone.0000898
Pabpc6	HKG	mouse		doi.org/10.1371/journal.pone.0000898
Pabpc6	HKG	mouse		doi.org/10.1371/journal.pone.0000898
Pabpn1	HKG	mouse		doi.org/10.1371/journal.pone.0000898
Pafah1b1	HKG	mouse		doi.org/10.1371/journal.pone.0000898
Pcbp2	HKG	mouse		doi.org/10.1371/journal.pone.0000898
Pdia6	HKG	mouse		doi.org/10.1371/journal.pone.0000898
Pex16	HKG	mouse		doi.org/10.1371/journal.pone.0000898
Phb2	HKG	mouse		doi.org/10.1371/journal.pone.0000898
Pin4	HKG	mouse		doi.org/10.1371/journal.pone.0000898
Pitpnb	HKG	mouse		doi.org/10.1371/journal.pone.0000898
Polr2c	HKG	mouse		doi.org/10.1371/journal.pone.0000898
Pom121	HKG	mouse		doi.org/10.1371/journal.pone.0000898
Ppp1cc	HKG	mouse		doi.org/10.1371/journal.pone.0000898
Ppp2ca	HKG	mouse		doi.org/10.1371/journal.pone.0000898
Ppp2r2a	HKG	mouse		doi.org/10.1371/journal.pone.0000898
Ppt1	HKG	mouse		doi.org/10.1371/journal.pone.0000898
Prdx6	HKG	mouse		doi.org/10.1371/journal.pone.0000898
Prdx6b	HKG	mouse		doi.org/10.1371/journal.pone.0000898
Prkar2a	HKG	mouse		doi.org/10.1371/journal.pone.0000898
Psma1	HKG	mouse		doi.org/10.1371/journal.pone.0000898
Psma6	HKG	mouse		doi.org/10.1371/journal.pone.0000898
Psmb1	HKG	mouse		doi.org/10.1371/journal.pone.0000898
Psmb2	HKG	mouse		doi.org/10.1371/journal.pone.0000898
Psmb4	HKG	mouse		doi.org/10.1371/journal.pone.0000898
Psmc1	HKG	mouse		doi.org/10.1371/journal.pone.0000898
Psmc2	HKG	mouse		doi.org/10.1371/journal.pone.0000898
Psmd1	HKG	mouse		doi.org/10.1371/journal.pone.0000898
Psmd13	HKG	mouse		doi.org/10.1371/journal.pone.0000898
Ptdss1	HKG	mouse		doi.org/10.1371/journal.pone.0000898
Ptges3	HKG	mouse		doi.org/10.1371/journal.pone.0000898
Ptma	HKG	mouse		doi.org/10.1371/journal.pone.0000898
Ptp4a2	HKG	mouse		doi.org/10.1371/journal.pone.0000898
Qars	HKG	mouse		doi.org/10.1371/journal.pone.0000898
Rab11a	HKG	mouse		doi.org/10.1371/journal.pone.0000898
Rab1a	HKG	mouse		doi.org/10.1371/journal.pone.0000898
Rab5a	HKG	mouse		doi.org/10.1371/journal.pone.0000898
Rac1	HKG	mouse		doi.org/10.1371/journal.pone.0000898
Rbmx	HKG	mouse		doi.org/10.1371/journal.pone.0000898
Rhoa	HKG	mouse		doi.org/10.1371/journal.pone.0000898
Ring1	HKG	mouse		doi.org/10.1371/journal.pone.0000898
Riok3	HKG	mouse		doi.org/10.1371/journal.pone.0000898
Rpl12	HKG	mouse		doi.org/10.1371/journal.pone.0000898
Rpl13	HKG	mouse		doi.org/10.1371/journal.pone.0000898
Rpl13a	HKG	mouse		doi.org/10.1371/journal.pone.0000898
Rpl15	HKG	mouse		doi.org/10.1371/journal.pone.0000898
Rpl18	HKG	mouse		doi.org/10.1371/journal.pone.0000898
Rpl22	HKG	mouse		doi.org/10.1371/journal.pone.0000898
Rpl24	HKG	mouse		doi.org/10.1371/journal.pone.0000898
Rpl27	HKG	mouse		doi.org/10.1371/journal.pone.0000898
Rpl28	HKG	mouse		doi.org/10.1371/journal.pone.0000898
Rpl3	HKG	mouse		doi.org/10.1371/journal.pone.0000898
Rpl30	HKG	mouse		doi.org/10.1371/journal.pone.0000898
Rpl36	HKG	mouse		doi.org/10.1371/journal.pone.0000898
Rpl37	HKG	mouse		doi.org/10.1371/journal.pone.0000898
Rpl37a	HKG	mouse		doi.org/10.1371/journal.pone.0000898
Rpl38	HKG	mouse		doi.org/10.1371/journal.pone.0000898
Rpl4	HKG	mouse		doi.org/10.1371/journal.pone.0000898
Rpl6	HKG	mouse		doi.org/10.1371/journal.pone.0000898
Rpl9-ps1	HKG	mouse		doi.org/10.1371/journal.pone.0000898
Rpn2	HKG	mouse		doi.org/10.1371/journal.pone.0000898
Rpp30	HKG	mouse		doi.org/10.1371/journal.pone.0000898
Rps10	HKG	mouse		doi.org/10.1371/journal.pone.0000898
Rps12	HKG	mouse		doi.org/10.1371/journal.pone.0000898
Rps13	HKG	mouse		doi.org/10.1371/journal.pone.0000898
Rps14	HKG	mouse		doi.org/10.1371/journal.pone.0000898
Rps16	HKG	mouse		doi.org/10.1371/journal.pone.0000898
Rps17	HKG	mouse		doi.org/10.1371/journal.pone.0000898
Rps21	HKG	mouse		doi.org/10.1371/journal.pone.0000898
Rps26	HKG	mouse		doi.org/10.1371/journal.pone.0000898
Rps3	HKG	mouse		doi.org/10.1371/journal.pone.0000898
Rps3a1	HKG	mouse		doi.org/10.1371/journal.pone.0000898
Rps6	HKG	mouse		doi.org/10.1371/journal.pone.0000898
Rps9	HKG	mouse		doi.org/10.1371/journal.pone.0000898
Rragc	HKG	mouse		doi.org/10.1371/journal.pone.0000898
Rtn4	HKG	mouse		doi.org/10.1371/journal.pone.0000898
Sap18	HKG	mouse		doi.org/10.1371/journal.pone.0000898
Sap18b	HKG	mouse		doi.org/10.1371/journal.pone.0000898
Sdha	HKG	mouse		doi.org/10.1371/journal.pone.0000898
Sdhc	HKG	mouse		doi.org/10.1371/journal.pone.0000898
Sec61b	HKG	mouse		doi.org/10.1371/journal.pone.0000898
Serbp1	HKG	mouse		doi.org/10.1371/journal.pone.0000898
Set	HKG	mouse		doi.org/10.1371/journal.pone.0000898
Sf3a1	HKG	mouse		doi.org/10.1371/journal.pone.0000898
Sf3b1	HKG	mouse		doi.org/10.1371/journal.pone.0000898
Sfpq	HKG	mouse		doi.org/10.1371/journal.pone.0000898
Sh3glb1	HKG	mouse		doi.org/10.1371/journal.pone.0000898
Slc25a3	HKG	mouse		doi.org/10.1371/journal.pone.0000898
Snw1	HKG	mouse		doi.org/10.1371/journal.pone.0000898
Snx3	HKG	mouse		doi.org/10.1371/journal.pone.0000898
Son	HKG	mouse		doi.org/10.1371/journal.pone.0000898
Spag7	HKG	mouse		doi.org/10.1371/journal.pone.0000898
Spcs2	HKG	mouse		doi.org/10.1371/journal.pone.0000898
Spg21	HKG	mouse		doi.org/10.1371/journal.pone.0000898
Srp14	HKG	mouse		doi.org/10.1371/journal.pone.0000898
Srpk1	HKG	mouse		doi.org/10.1371/journal.pone.0000898
Ssr2	HKG	mouse		doi.org/10.1371/journal.pone.0000898
St13	HKG	mouse		doi.org/10.1371/journal.pone.0000898
Strap	HKG	mouse		doi.org/10.1371/journal.pone.0000898
Sumo2	HKG	mouse		doi.org/10.1371/journal.pone.0000898
Sumo3	HKG	mouse		doi.org/10.1371/journal.pone.0000898
Supt7l	HKG	mouse		doi.org/10.1371/journal.pone.0000898
Syncrip	HKG	mouse		doi.org/10.1371/journal.pone.0000898
Tardbp	HKG	mouse		doi.org/10.1371/journal.pone.0000898
Tax1bp1	HKG	mouse		doi.org/10.1371/journal.pone.0000898
Tcf20	HKG	mouse		doi.org/10.1371/journal.pone.0000898
Tcp1	HKG	mouse		doi.org/10.1371/journal.pone.0000898
Tgoln1	HKG	mouse		doi.org/10.1371/journal.pone.0000898
Timm8b	HKG	mouse		doi.org/10.1371/journal.pone.0000898
Tmed9	HKG	mouse		doi.org/10.1371/journal.pone.0000898
Tmem59	HKG	mouse		doi.org/10.1371/journal.pone.0000898
Tomm7	HKG	mouse		doi.org/10.1371/journal.pone.0000898
Tpi1	HKG	mouse		doi.org/10.1371/journal.pone.0000898
Tubb5	HKG	mouse		doi.org/10.1371/journal.pone.0000898
Txnl1	HKG	mouse		doi.org/10.1371/journal.pone.0000898
U2af2	HKG	mouse		doi.org/10.1371/journal.pone.0000898
Ubap2l	HKG	mouse		doi.org/10.1371/journal.pone.0000898
Ube2a	HKG	mouse		doi.org/10.1371/journal.pone.0000898
Ube2i	HKG	mouse		doi.org/10.1371/journal.pone.0000898
Usp7	HKG	mouse		doi.org/10.1371/journal.pone.0000898
Vapa	HKG	mouse		doi.org/10.1371/journal.pone.0000898
Vdac2	HKG	mouse		doi.org/10.1371/journal.pone.0000898
Vdac3	HKG	mouse		doi.org/10.1371/journal.pone.0000898
Wdr1	HKG	mouse		doi.org/10.1371/journal.pone.0000898
Wdr48	HKG	mouse		doi.org/10.1371/journal.pone.0000898
Xpo6	HKG	mouse		doi.org/10.1371/journal.pone.0000898
Xrcc5	HKG	mouse		doi.org/10.1371/journal.pone.0000898
Ylpm1	HKG	mouse		doi.org/10.1371/journal.pone.0000898
Ywhab	HKG	mouse		doi.org/10.1371/journal.pone.0000898
Ywhae	HKG	mouse		doi.org/10.1371/journal.pone.0000898
Ywhaq	HKG	mouse		doi.org/10.1371/journal.pone.0000898
Ywhaz	HKG	mouse		doi.org/10.1371/journal.pone.0000898
Yy1	HKG	mouse		doi.org/10.1371/journal.pone.0000898
Zc3h11a	HKG	mouse		doi.org/10.1371/journal.pone.0000898
Zc3h11a	HKG	mouse		doi.org/10.1371/journal.pone.0000898
Zfp207	HKG	mouse		doi.org/10.1371/journal.pone.0000898
Zfp24	HKG	mouse		doi.org/10.1371/journal.pone.0000898
Zfp410	HKG	mouse		doi.org/10.1371/journal.pone.0000898
Zfp78	HKG	mouse		doi.org/10.1371/journal.pone.0000898
Zfp957	HKG	mouse		doi.org/10.1371/journal.pone.0000898
Fzd1	MSC	mouse	canonical Wnt signaling pathway involved in mesenchymal stem cell differentiation
Wnt3	MSC	mouse	canonical Wnt signaling pathway involved in mesenchymal stem cell differentiation
Pdgfra	MSC	mouse	mesenchymal stem cell differentiation
Rest	MSC	mouse	mesenchymal stem cell differentiation
Krt18	MSC	mouse	mesenchymal stem cell differentiation
Vegfc	MSC	mouse	mesenchymal stem cell proliferation
Scrg1	MSC	mouse	mesenchymal stem cell proliferation
Fermt2	MSC	mouse	mesenchymal stem cell proliferation
Mir195a	MSC	mouse	mesenchymal stem cell proliferation
Ccne1	MSC	mouse	mesenchymal stem cell proliferation
Cxcr4	MSC	mouse	mesenchymal stem cell migration
Fbxo5	MSC	mouse	mesenchymal stem cell migration
Ackr3	MSC	mouse	mesenchymal stem cell migration
Itgb2	MSC	mouse		doi.org/10.1038/s41536-019-0083-6
Itga5	MSC	mouse		doi.org/10.1038/s41536-019-0083-6
Lgals9	MSC	mouse		doi.org/10.1038/s41536-019-0083-6
Itga3	MSC	mouse		doi.org/10.1038/s41536-019-0083-6
Cd44	MSC	mouse		doi.org/10.1038/s41536-019-0083-6
Hmox1	MSC	mouse		doi.org/10.1038/s41536-019-0083-6
Igf1r	MSC	mouse		doi.org/10.1038/s41536-019-0083-6
Csf1	MSC	mouse		doi.org/10.1038/s41536-019-0083-6
Itga2	MSC	mouse		doi.org/10.1038/s41536-019-0083-6
H2-M3	MSC	mouse		doi.org/10.1038/s41536-019-0083-6
Cd34	MSC	mouse		doi.org/10.1038/s41536-019-0083-6
Il10	MSC	mouse		doi.org/10.1038/s41536-019-0083-6
Ifngr1	MSC	mouse		doi.org/10.1038/s41536-019-0083-6
Itgb3	MSC	mouse		doi.org/10.1038/s41536-019-0083-6
Itgb4	MSC	mouse		doi.org/10.1038/s41536-019-0083-6
Nos2	MSC	mouse		doi.org/10.1038/s41536-019-0083-6
Alcam	MSC	mouse		doi.org/10.1038/s41536-019-0083-6
Tfrc	MSC	mouse		doi.org/10.1038/s41536-019-0083-6
Cd4	MSC	mouse		doi.org/10.1038/s41536-019-0083-6
Igf2r	MSC	mouse		doi.org/10.1038/s41536-019-0083-6
Vegfa	MSC	mouse		doi.org/10.1038/s41536-019-0083-6
Pdgfrb	MSC	mouse		doi.org/10.1038/s41536-019-0083-6
Il6	MSC	mouse		doi.org/10.1038/s41536-019-0083-6
Ptprc	MSC	mouse		doi.org/10.1038/s41536-019-0083-6
Sell	MSC	mouse		doi.org/10.1038/s41536-019-0083-6
Eng	MSC	mouse		doi.org/10.1038/s41536-019-0083-6
Il1rn	MSC	mouse		doi.org/10.1038/s41536-019-0083-6
Itga4	MSC	mouse		doi.org/10.1038/s41536-019-0083-6
Itgav	MSC	mouse		doi.org/10.1038/s41536-019-0083-6
Vcam1	MSC	mouse		doi.org/10.1038/s41536-019-0083-6
Tnfrsf1b	MSC	mouse		doi.org/10.1038/s41536-019-0083-6
Hgf	MSC	mouse		doi.org/10.1038/s41536-019-0083-6
Tnfrsf1a	MSC	mouse		doi.org/10.1038/s41536-019-0083-6
Itgam	MSC	mouse		doi.org/10.1038/s41536-019-0083-6
Itgal	MSC	mouse		doi.org/10.1038/s41536-019-0083-6
Fgfr2	MSC	mouse		doi.org/10.1038/s41536-019-0083-6
Ido1	MSC	mouse		doi.org/10.1038/s41536-019-0083-6
Mcam	MSC	mouse		doi.org/10.1038/s41536-019-0083-6
Nt5e	MSC	mouse		doi.org/10.1038/s41536-019-0083-6
Lif	MSC	mouse		doi.org/10.1038/s41536-019-0083-6
Fgf2	MSC	mouse		doi.org/10.1038/s41536-019-0083-6
Icam1	MSC	mouse		doi.org/10.1038/s41536-019-0083-6
Csf3	MSC	mouse		doi.org/10.1038/s41536-019-0083-6
Camp	MSC	mouse		doi.org/10.1038/s41536-019-0083-6
Itga1	MSC	mouse		doi.org/10.1038/s41536-019-0083-6
Cd14	MSC	mouse		doi.org/10.1038/s41536-019-0083-6
Tnfaip6	MSC	mouse		doi.org/10.1038/s41536-019-0083-6
Mir143	MSC	mouse		doi.org/10.1038/s41536-019-0083-6
Mir21a	MSC	mouse		doi.org/10.1038/s41536-019-0083-6
Mir222	MSC	mouse		doi.org/10.1038/s41536-019-0083-6
Mir133b	MSC	mouse		doi.org/10.1038/s41536-019-0083-6
Mir10b	MSC	mouse		doi.org/10.1038/s41536-019-0083-6
Mir10a	MSC	mouse		doi.org/10.1038/s41536-019-0083-6
Mir199a-1	MSC	mouse		doi.org/10.1038/s41536-019-0083-6
Mir145a	MSC	mouse		doi.org/10.1038/s41536-019-0083-6
Mir23b	MSC	mouse		doi.org/10.1038/s41536-019-0083-6
Mir29a	MSC	mouse		doi.org/10.1038/s41536-019-0083-6
Lgals1	MSC	mouse		doi.org/10.1038/s41536-019-0083-6
Mir486	MSC	mouse		doi.org/10.1038/s41536-019-0083-6
Mir146b	MSC	mouse		doi.org/10.1038/s41536-019-0083-6
Mir1224	MSC	mouse		doi.org/10.1038/s41536-019-0083-6
Mir125b-1	MSC	mouse		doi.org/10.1038/s41536-019-0083-6
Mir191	MSC	mouse		doi.org/10.1038/s41536-019-0083-6
Mir24-1	MSC	mouse		doi.org/10.1038/s41536-019-0083-6
Flt3l	MSC	mouse		doi.org/10.1038/s41536-019-0083-6
Stfa2	RAN40	mouse	40 randomly selected genes
Klhl9	RAN40	mouse	40 randomly selected genes
Ppp1r8	RAN40	mouse	40 randomly selected genes
H2-M10.3	RAN40	mouse	40 randomly selected genes
Arhgef26	RAN40	mouse	40 randomly selected genes
Rcn2	RAN40	mouse	40 randomly selected genes
Olfr1490	RAN40	mouse	40 randomly selected genes
Dvl3	RAN40	mouse	40 randomly selected genes
Mysm1	RAN40	mouse	40 randomly selected genes
Nop16	RAN40	mouse	40 randomly selected genes
Cdh16	RAN40	mouse	40 randomly selected genes
Grhpr	RAN40	mouse	40 randomly selected genes
Akr1c20	RAN40	mouse	40 randomly selected genes
Ccdc162	RAN40	mouse	40 randomly selected genes
Cabp7	RAN40	mouse	40 randomly selected genes
Smad4	RAN40	mouse	40 randomly selected genes
Sav1	RAN40	mouse	40 randomly selected genes
Rasal1	RAN40	mouse	40 randomly selected genes
Kit	RAN40	mouse	40 randomly selected genes
Syce1	RAN40	mouse	40 randomly selected genes
Olfr799	RAN40	mouse	40 randomly selected genes
Ppil3	RAN40	mouse	40 randomly selected genes
Ubn2	RAN40	mouse	40 randomly selected genes
Kctd10	RAN40	mouse	40 randomly selected genes
Adgrb3	RAN40	mouse	40 randomly selected genes
Rxylt1	RAN40	mouse	40 randomly selected genes
Lrfn1	RAN40	mouse	40 randomly selected genes
Bod1	RAN40	mouse	40 randomly selected genes
Zer1	RAN40	mouse	40 randomly selected genes
Zfp697	RAN40	mouse	40 randomly selected genes
Xndc1	RAN40	mouse	40 randomly selected genes
Capn13	RAN40	mouse	40 randomly selected genes
Rps20	RAN40	mouse	40 randomly selected genes
Smok2a	RAN40	mouse	40 randomly selected genes
Zbtb1	RAN40	mouse	40 randomly selected genes
Rps6kl1	RAN40	mouse	40 randomly selected genes
Aldh1l1	RAN40	mouse	40 randomly selected genes
Gpx7	RAN40	mouse	40 randomly selected genes
U2af1	RAN40	mouse	40 randomly selected genes
Wipi2	RAN40	mouse	40 randomly selected genes
Zswim2	RAN100	mouse	100 randomly selected genes
Phc3	RAN100	mouse	100 randomly selected genes
Acsl1	RAN100	mouse	100 randomly selected genes
Adgrl1	RAN100	mouse	100 randomly selected genes
Tnrc18	RAN100	mouse	100 randomly selected genes
Ywhah	RAN100	mouse	100 randomly selected genes
Klra6	RAN100	mouse	100 randomly selected genes
Ntf3	RAN100	mouse	100 randomly selected genes
Smim24	RAN100	mouse	100 randomly selected genes
Ilf2	RAN100	mouse	100 randomly selected genes
Gm17490	RAN100	mouse	100 randomly selected genes
H2-M3	RAN100	mouse	100 randomly selected genes
Zfpl1	RAN100	mouse	100 randomly selected genes
Defb43	RAN100	mouse	100 randomly selected genes
Prdm5	RAN100	mouse	100 randomly selected genes
Rwdd3	RAN100	mouse	100 randomly selected genes
Zap70	RAN100	mouse	100 randomly selected genes
Zfp410	RAN100	mouse	100 randomly selected genes
Pakap	RAN100	mouse	100 randomly selected genes
Egr2	RAN100	mouse	100 randomly selected genes
Mrpl53	RAN100	mouse	100 randomly selected genes
Cpeb3	RAN100	mouse	100 randomly selected genes
Gaa	RAN100	mouse	100 randomly selected genes
Esr2	RAN100	mouse	100 randomly selected genes
Ms4a19	RAN100	mouse	100 randomly selected genes
Dipk1b	RAN100	mouse	100 randomly selected genes
Mpz	RAN100	mouse	100 randomly selected genes
Olfr1056	RAN100	mouse	100 randomly selected genes
Grm5	RAN100	mouse	100 randomly selected genes
Pank2	RAN100	mouse	100 randomly selected genes
Pmm1	RAN100	mouse	100 randomly selected genes
Orai2	RAN100	mouse	100 randomly selected genes
Olfr344	RAN100	mouse	100 randomly selected genes
Gm6482	RAN100	mouse	100 randomly selected genes
Zfp112	RAN100	mouse	100 randomly selected genes
Mical3	RAN100	mouse	100 randomly selected genes
Sptbn1	RAN100	mouse	100 randomly selected genes
Creb1	RAN100	mouse	100 randomly selected genes
Olfr473	RAN100	mouse	100 randomly selected genes
Veph1	RAN100	mouse	100 randomly selected genes
Kars	RAN100	mouse	100 randomly selected genes
Plxnb1	RAN100	mouse	100 randomly selected genes
Col4a5	RAN100	mouse	100 randomly selected genes
Pdxp	RAN100	mouse	100 randomly selected genes
Ankrd23	RAN100	mouse	100 randomly selected genes
Rpgr	RAN100	mouse	100 randomly selected genes
Olfr1095	RAN100	mouse	100 randomly selected genes
Bckdhb	RAN100	mouse	100 randomly selected genes
Itk	RAN100	mouse	100 randomly selected genes
Gm43517	RAN100	mouse	100 randomly selected genes
Mrps10	RAN100	mouse	100 randomly selected genes
Slc9a3r2	RAN100	mouse	100 randomly selected genes
Ptpn9	RAN100	mouse	100 randomly selected genes
Paip2	RAN100	mouse	100 randomly selected genes
Rapgefl1	RAN100	mouse	100 randomly selected genes
Gkn2	RAN100	mouse	100 randomly selected genes
Derl3	RAN100	mouse	100 randomly selected genes
Olfr220	RAN100	mouse	100 randomly selected genes
Ugt2b37	RAN100	mouse	100 randomly selected genes
Ndnf	RAN100	mouse	100 randomly selected genes
B3galt4	RAN100	mouse	100 randomly selected genes
Olfr285	RAN100	mouse	100 randomly selected genes
Clgn	RAN100	mouse	100 randomly selected genes
Musk	RAN100	mouse	100 randomly selected genes
Olfr1065	RAN100	mouse	100 randomly selected genes
Pi4kb	RAN100	mouse	100 randomly selected genes
Ppm1h	RAN100	mouse	100 randomly selected genes
Ipcef1	RAN100	mouse	100 randomly selected genes
Drc7	RAN100	mouse	100 randomly selected genes
Pbdc1	RAN100	mouse	100 randomly selected genes
Map3k11	RAN100	mouse	100 randomly selected genes
Abca8b	RAN100	mouse	100 randomly selected genes
Gpr157	RAN100	mouse	100 randomly selected genes
Gm3269	RAN100	mouse	100 randomly selected genes
Cd109	RAN100	mouse	100 randomly selected genes
Tspan33	RAN100	mouse	100 randomly selected genes
Gm8165	RAN100	mouse	100 randomly selected genes
Gimap8	RAN100	mouse	100 randomly selected genes
Utp4	RAN100	mouse	100 randomly selected genes
Olfr1204	RAN100	mouse	100 randomly selected genes
Cep83	RAN100	mouse	100 randomly selected genes
Vps37a	RAN100	mouse	100 randomly selected genes
Gm8206	RAN100	mouse	100 randomly selected genes
Ropn1l	RAN100	mouse	100 randomly selected genes
B930094E09Rik	RAN100	mouse	100 randomly selected genes
Zfp687	RAN100	mouse	100 randomly selected genes
Mal2	RAN100	mouse	100 randomly selected genes
Xab2	RAN100	mouse	100 randomly selected genes
Syt12	RAN100	mouse	100 randomly selected genes
Gm5767	RAN100	mouse	100 randomly selected genes
Slc16a9	RAN100	mouse	100 randomly selected genes
Top2b	RAN100	mouse	100 randomly selected genes
Eif1ad14	RAN100	mouse	100 randomly selected genes
Vps52	RAN100	mouse	100 randomly selected genes
Pot1a	RAN100	mouse	100 randomly selected genes
Trappc8	RAN100	mouse	100 randomly selected genes
Olfr1442	RAN100	mouse	100 randomly selected genes
Bzw1	RAN100	mouse	100 randomly selected genes
Olfr982	RAN100	mouse	100 randomly selected genes
Hras	RAN100	mouse	100 randomly selected genes
Six2	MSC/Chondro	mouse	chondrocyte differentiation/mesenchymal stem cell proliferation		Excluded due to multiple occurrences
Ltbp3	MSC/Chondro	mouse	chondrocyte differentiation/mesenchymal stem cell differentiation		Excluded due to multiple occurrences
Sox5	MSC/Chondro	mouse	chondrocyte differentiation/mesenchymal stem cell differentiation		Excluded due to multiple occurrences
Bmp4	MSC/Chondro	mouse	chondrocyte differentiation/mesenchymal stem cell proliferation		Excluded due to multiple occurrences
Sox6	MSC/Chondro	mouse	chondrocyte differentiation/mesenchymal stem cell differentiation		Excluded due to multiple occurrences
Sox9	MSC/Chondro	mouse	chondrocyte differentiation/mesenchymal stem cell differentiation		Excluded due to multiple occurrences
Ctnnb1	MSC/Chondro	mouse	chondrocyte differentiation/mesenchymal stem cell differentiation		Excluded due to multiple occurrences
SCXA	chondro	human	chondrocyte differentiation
FGF9	chondro	human	chondrocyte differentiation
COL11A2	chondro	human	chondrocyte differentiation
HSPG2	chondro	human	chondrocyte differentiation
TGFB1	chondro	human	chondrocyte differentiation
AMELX	chondro	human	chondrocyte differentiation
RUNX2	chondro	human	chondrocyte differentiation
NFIB	chondro	human	chondrocyte differentiation
MEF2A	chondro	human	chondrocyte differentiation
SHOX2	chondro	human	chondrocyte differentiation
BMP2	chondro	human	chondrocyte differentiation
CREB3L2	chondro	human	chondrocyte differentiation
GPLD1	chondro	human	chondrocyte differentiation
GLI2	chondro	human	chondrocyte differentiation
SIX2	chondro	human	chondrocyte differentiation
WNT7A	chondro	human	chondrocyte differentiation
TGFBI	chondro	human	chondrocyte differentiation
ARID5A	chondro	human	chondrocyte differentiation
RUNX3	chondro	human	chondrocyte differentiation
IFT80	chondro	human	chondrocyte differentiation
MAPK14	chondro	human	chondrocyte differentiation
MEF2C	chondro	human	chondrocyte differentiation
FGFR3	chondro	human	chondrocyte differentiation
OSR2	chondro	human	chondrocyte differentiation
SCXB	chondro	human	chondrocyte differentiation
WNT5B	chondro	human	chondrocyte differentiation
PTH1R	chondro	human	chondrocyte differentiation
MATN1	chondro	human	chondrocyte differentiation
CYTL1	chondro	human	chondrocyte differentiation
PRKCA	chondro	human	chondrocyte differentiation
GDF5	chondro	human	chondrocyte differentiation
TRPS1	chondro	human	chondrocyte differentiation
OSR1	chondro	human	chondrocyte differentiation
BMPR1B	chondro	human	chondrocyte differentiation
BMP4	chondro	human	chondrocyte differentiation
COL2A1	chondro	human	chondrocyte differentiation
WNT2B	chondro	human	chondrocyte differentiation
MEF2D	chondro	human	chondrocyte differentiation
WNT10B	chondro	human	chondrocyte differentiation
SFRP2	chondro	human	chondrocyte differentiation
SULF2	chondro	human	chondrocyte differentiation
MIA3	chondro	human	chondrocyte differentiation
FGF18	chondro	human	chondrocyte differentiation
MSX2	chondro	human	chondrocyte differentiation
IMPAD1	chondro	human	chondrocyte differentiation
EIF2AK3	chondro	human	chondrocyte differentiation
COL11A1	chondro	human	chondrocyte differentiation
SULF1	chondro	human	chondrocyte differentiation
RARG	chondro	human	chondrocyte differentiation
CHST11	chondro	human	chondrocyte differentiation
ACAN	chondro	human	chondrocyte differentiation
AXIN2	chondro	human	chondrocyte differentiation
MEX3C	chondro	human	chondrocyte differentiation
NPPC	chondro	human	chondrocyte differentiation
PTHLH	chondro	human	chondrocyte differentiation
KIAA1715	chondro	human	chondrocyte differentiation
HOXD11	chondro	human	chondrocyte differentiation
GLG1	chondro	human	chondrocyte differentiation
SCIN	chondro	human	chondrocyte differentiation
MAF	chondro	human	chondrocyte differentiation
HOXA11	chondro	human	chondrocyte differentiation
CTGF	chondro	human	chondrocyte differentiation
LTBP3	chondro	human	chondrocyte differentiation
WNT9A	chondro	human	chondrocyte differentiation
SNAI2	chondro	human	chondrocyte differentiation
RARB	chondro	human	chondrocyte differentiation
ADAMTS7	chondro	human	chondrocyte differentiation
TGFBR1	chondro	human	chondrocyte differentiation
NKX3-2	chondro	human	chondrocyte differentiation
EFEMP1	chondro	human	chondrocyte differentiation
RELA	chondro	human	chondrocyte differentiation
POR	chondro	human	chondrocyte differentiation
BMP6	chondro	human	chondrocyte differentiation
GLI3	chondro	human	chondrocyte differentiation
ZBTB16	chondro	human	chondrocyte differentiation
IHH	chondro	human	chondrocyte differentiation
LOXL2	chondro	human	chondrocyte differentiation
ACVRL1	chondro	human	chondrocyte differentiation
PKDCC	chondro	human	chondrocyte differentiation
DDR2	chondro	human	chondrocyte proliferation
RPS13	HKG	human		doi.org/10.1371/journal.pone.0000898
RPL27	HKG	human		doi.org/10.1371/journal.pone.0000898
EEF1A1	HKG	human		doi.org/10.1371/journal.pone.0000898
RPS20	HKG	human		doi.org/10.1371/journal.pone.0000898
RPLP1	HKG	human		doi.org/10.1371/journal.pone.0000898
TPT1	HKG	human		doi.org/10.1371/journal.pone.0000898
RPS4X	HKG	human		doi.org/10.1371/journal.pone.0000898
RPL30	HKG	human		doi.org/10.1371/journal.pone.0000898
RPL13A	HKG	human		doi.org/10.1371/journal.pone.0000898
RPL39	HKG	human		doi.org/10.1371/journal.pone.0000898
RPL9	HKG	human		doi.org/10.1371/journal.pone.0000898
SRP14	HKG	human		doi.org/10.1371/journal.pone.0000898
RPS27	HKG	human		doi.org/10.1371/journal.pone.0000898
UBC	HKG	human		doi.org/10.1371/journal.pone.0000898
RPS23	HKG	human		doi.org/10.1371/journal.pone.0000898
RPL24	HKG	human		doi.org/10.1371/journal.pone.0000898
RPL22	HKG	human		doi.org/10.1371/journal.pone.0000898
RPS29	HKG	human		doi.org/10.1371/journal.pone.0000898
RPS16	HKG	human		doi.org/10.1371/journal.pone.0000898
RPL4	HKG	human		doi.org/10.1371/journal.pone.0000898
RPL6	HKG	human		doi.org/10.1371/journal.pone.0000898
OAZ1	HKG	human		doi.org/10.1371/journal.pone.0000898
RPS12	HKG	human		doi.org/10.1371/journal.pone.0000898
RPL37	HKG	human		doi.org/10.1371/journal.pone.0000898
RPL32	HKG	human		doi.org/10.1371/journal.pone.0000898
RPL7A	HKG	human		doi.org/10.1371/journal.pone.0000898
UBA52	HKG	human		doi.org/10.1371/journal.pone.0000898
RPL19	HKG	human		doi.org/10.1371/journal.pone.0000898
RPSA	HKG	human		doi.org/10.1371/journal.pone.0000898
RPS15	HKG	human		doi.org/10.1371/journal.pone.0000898
RPL23A	HKG	human		doi.org/10.1371/journal.pone.0000898
FAU	HKG	human		doi.org/10.1371/journal.pone.0000898
ACTG1	HKG	human		doi.org/10.1371/journal.pone.0000898
RPLP0	HKG	human		doi.org/10.1371/journal.pone.0000898
VAPA	HKG	human		doi.org/10.1371/journal.pone.0000898
RPS24	HKG	human		doi.org/10.1371/journal.pone.0000898
RPS18	HKG	human		doi.org/10.1371/journal.pone.0000898
TXNL1	HKG	human		doi.org/10.1371/journal.pone.0000898
EEF2	HKG	human		doi.org/10.1371/journal.pone.0000898
H3F3A	HKG	human		doi.org/10.1371/journal.pone.0000898
SLC25A3	HKG	human		doi.org/10.1371/journal.pone.0000898
CALM2	HKG	human		doi.org/10.1371/journal.pone.0000898
HNRPK	HKG	human		doi.org/10.1371/journal.pone.0000898
PARK7	HKG	human		doi.org/10.1371/journal.pone.0000898
RPL12	HKG	human		doi.org/10.1371/journal.pone.0000898
HMGN2	HKG	human		doi.org/10.1371/journal.pone.0000898
ATP5A1	HKG	human		doi.org/10.1371/journal.pone.0000898
EIF3S6IP	HKG	human		doi.org/10.1371/journal.pone.0000898
RPS15A	HKG	human		doi.org/10.1371/journal.pone.0000898
CFL1	HKG	human		doi.org/10.1371/journal.pone.0000898
RPS17	HKG	human		doi.org/10.1371/journal.pone.0000898
PSMA1	HKG	human		doi.org/10.1371/journal.pone.0000898
RPS3	HKG	human		doi.org/10.1371/journal.pone.0000898
C1orf77	HKG	human		doi.org/10.1371/journal.pone.0000898
UBE2D3	HKG	human		doi.org/10.1371/journal.pone.0000898
PUM1	HKG	human		doi.org/10.1371/journal.pone.0000898
ACTB	HKG	human		doi.org/10.1371/journal.pone.0000898
PPP2CA	HKG	human		doi.org/10.1371/journal.pone.0000898
WBSCR1	HKG	human		doi.org/10.1371/journal.pone.0000898
SNX3	HKG	human		doi.org/10.1371/journal.pone.0000898
LOC130773	HKG	human		doi.org/10.1371/journal.pone.0000898
RPS10	HKG	human		doi.org/10.1371/journal.pone.0000898
SKP1A	HKG	human		doi.org/10.1371/journal.pone.0000898
STAU	HKG	human		doi.org/10.1371/journal.pone.0000898
ZNF9	HKG	human		doi.org/10.1371/journal.pone.0000898
PTGES3	HKG	human		doi.org/10.1371/journal.pone.0000898
ATP5F1	HKG	human		doi.org/10.1371/journal.pone.0000898
HSPC016	HKG	human		doi.org/10.1371/journal.pone.0000898
RPS7	HKG	human		doi.org/10.1371/journal.pone.0000898
ATP5E	HKG	human		doi.org/10.1371/journal.pone.0000898
RHOA	HKG	human		doi.org/10.1371/journal.pone.0000898
JTB	HKG	human		doi.org/10.1371/journal.pone.0000898
RPS25	HKG	human		doi.org/10.1371/journal.pone.0000898
RPS3A	HKG	human		doi.org/10.1371/journal.pone.0000898
EIF4A2	HKG	human		doi.org/10.1371/journal.pone.0000898
SET	HKG	human		doi.org/10.1371/journal.pone.0000898
PITPNB	HKG	human		doi.org/10.1371/journal.pone.0000898
UBE2Q1	HKG	human		doi.org/10.1371/journal.pone.0000898
KHDRBS1	HKG	human		doi.org/10.1371/journal.pone.0000898
HBXIP	HKG	human		doi.org/10.1371/journal.pone.0000898
RPL13	HKG	human		doi.org/10.1371/journal.pone.0000898
NACA	HKG	human		doi.org/10.1371/journal.pone.0000898
PSMB4	HKG	human		doi.org/10.1371/journal.pone.0000898
RPL3	HKG	human		doi.org/10.1371/journal.pone.0000898
SF3B1	HKG	human		doi.org/10.1371/journal.pone.0000898
CNOT1	HKG	human		doi.org/10.1371/journal.pone.0000898
POLR2B	HKG	human		doi.org/10.1371/journal.pone.0000898
COX7A2L	HKG	human		doi.org/10.1371/journal.pone.0000898
RPS27A	HKG	human		doi.org/10.1371/journal.pone.0000898
CSNK1A1	HKG	human		doi.org/10.1371/journal.pone.0000898
DDX5	HKG	human		doi.org/10.1371/journal.pone.0000898
WIPI-2	HKG	human		doi.org/10.1371/journal.pone.0000898
ANAPC5	HKG	human		doi.org/10.1371/journal.pone.0000898
TNFSF5IP1	HKG	human		doi.org/10.1371/journal.pone.0000898
POLR2C	HKG	human		doi.org/10.1371/journal.pone.0000898
RPL8	HKG	human		doi.org/10.1371/journal.pone.0000898
PSMC1	HKG	human		doi.org/10.1371/journal.pone.0000898
C14orf166	HKG	human		doi.org/10.1371/journal.pone.0000898
RPL17	HKG	human		doi.org/10.1371/journal.pone.0000898
RPS9	HKG	human		doi.org/10.1371/journal.pone.0000898
ZC3H11A	HKG	human		doi.org/10.1371/journal.pone.0000898
STRAP	HKG	human		doi.org/10.1371/journal.pone.0000898
HMGB1	HKG	human		doi.org/10.1371/journal.pone.0000898
C13orf12	HKG	human		doi.org/10.1371/journal.pone.0000898
NHP2L1	HKG	human		doi.org/10.1371/journal.pone.0000898
ZNF207	HKG	human		doi.org/10.1371/journal.pone.0000898
RAC1	HKG	human		doi.org/10.1371/journal.pone.0000898
PTP4A2	HKG	human		doi.org/10.1371/journal.pone.0000898
ATP5L	HKG	human		doi.org/10.1371/journal.pone.0000898
KARS	HKG	human		doi.org/10.1371/journal.pone.0000898
DIABLO	HKG	human		doi.org/10.1371/journal.pone.0000898
RPL15	HKG	human		doi.org/10.1371/journal.pone.0000898
GHITM	HKG	human		doi.org/10.1371/journal.pone.0000898
SMAP	HKG	human		doi.org/10.1371/journal.pone.0000898
C2orf25	HKG	human		doi.org/10.1371/journal.pone.0000898
CHCHD2	HKG	human		doi.org/10.1371/journal.pone.0000898
VDAC2	HKG	human		doi.org/10.1371/journal.pone.0000898
ST13	HKG	human		doi.org/10.1371/journal.pone.0000898
C6orf49	HKG	human		doi.org/10.1371/journal.pone.0000898
EIF3S6	HKG	human		doi.org/10.1371/journal.pone.0000898
GDI2	HKG	human		doi.org/10.1371/journal.pone.0000898
FAM32A	HKG	human		doi.org/10.1371/journal.pone.0000898
HSPCA	HKG	human		doi.org/10.1371/journal.pone.0000898
SRRM1	HKG	human		doi.org/10.1371/journal.pone.0000898
EIF3S12	HKG	human		doi.org/10.1371/journal.pone.0000898
COX7A2	HKG	human		doi.org/10.1371/journal.pone.0000898
TEGT	HKG	human		doi.org/10.1371/journal.pone.0000898
Sep-02	HKG	human		doi.org/10.1371/journal.pone.0000898
ATXN10	HKG	human		doi.org/10.1371/journal.pone.0000898
MAML1	HKG	human		doi.org/10.1371/journal.pone.0000898
UBB	HKG	human		doi.org/10.1371/journal.pone.0000898
CCNI	HKG	human		doi.org/10.1371/journal.pone.0000898
EIF3S5	HKG	human		doi.org/10.1371/journal.pone.0000898
EIF3S3	HKG	human		doi.org/10.1371/journal.pone.0000898
COPB	HKG	human		doi.org/10.1371/journal.pone.0000898
SON	HKG	human		doi.org/10.1371/journal.pone.0000898
EIF1	HKG	human		doi.org/10.1371/journal.pone.0000898
RPL38	HKG	human		doi.org/10.1371/journal.pone.0000898
GAPDH	HKG	human		doi.org/10.1371/journal.pone.0000898
ANXA7	HKG	human		doi.org/10.1371/journal.pone.0000898
PHB2	HKG	human		doi.org/10.1371/journal.pone.0000898
XRCC5	HKG	human		doi.org/10.1371/journal.pone.0000898
NCL	HKG	human		doi.org/10.1371/journal.pone.0000898
NARS	HKG	human		doi.org/10.1371/journal.pone.0000898
TRAPPC3	HKG	human		doi.org/10.1371/journal.pone.0000898
SFRS4	HKG	human		doi.org/10.1371/journal.pone.0000898
MORF4L1	HKG	human		doi.org/10.1371/journal.pone.0000898
EEF1B2	HKG	human		doi.org/10.1371/journal.pone.0000898
HSPA8	HKG	human		doi.org/10.1371/journal.pone.0000898
LARP1	HKG	human		doi.org/10.1371/journal.pone.0000898
C14orf92	HKG	human		doi.org/10.1371/journal.pone.0000898
HSPC117	HKG	human		doi.org/10.1371/journal.pone.0000898
FTHP1	HKG	human		doi.org/10.1371/journal.pone.0000898
MATR3	HKG	human		doi.org/10.1371/journal.pone.0000898
RPS2	HKG	human		doi.org/10.1371/journal.pone.0000898
PSMD1	HKG	human		doi.org/10.1371/journal.pone.0000898
RPS6	HKG	human		doi.org/10.1371/journal.pone.0000898
PSMC2	HKG	human		doi.org/10.1371/journal.pone.0000898
YWHAQ	HKG	human		doi.org/10.1371/journal.pone.0000898
KIAA0174	HKG	human		doi.org/10.1371/journal.pone.0000898
ATF4	HKG	human		doi.org/10.1371/journal.pone.0000898
PPP1CC	HKG	human		doi.org/10.1371/journal.pone.0000898
ATP5C1	HKG	human		doi.org/10.1371/journal.pone.0000898
CUGBP1	HKG	human		doi.org/10.1371/journal.pone.0000898
GORASP2	HKG	human		doi.org/10.1371/journal.pone.0000898
RPL10A	HKG	human		doi.org/10.1371/journal.pone.0000898
H2AFV	HKG	human		doi.org/10.1371/journal.pone.0000898
LDHA	HKG	human		doi.org/10.1371/journal.pone.0000898
UBE2A	HKG	human		doi.org/10.1371/journal.pone.0000898
KCMF1	HKG	human		doi.org/10.1371/journal.pone.0000898
SNW1	HKG	human		doi.org/10.1371/journal.pone.0000898
DNCL2A	HKG	human		doi.org/10.1371/journal.pone.0000898
YME1L1	HKG	human		doi.org/10.1371/journal.pone.0000898
SPG21	HKG	human		doi.org/10.1371/journal.pone.0000898
TOMM7	HKG	human		doi.org/10.1371/journal.pone.0000898
B2M	HKG	human		doi.org/10.1371/journal.pone.0000898
K-ALPHA-1	HKG	human		doi.org/10.1371/journal.pone.0000898
CTBP1	HKG	human		doi.org/10.1371/journal.pone.0000898
MTCH1	HKG	human		doi.org/10.1371/journal.pone.0000898
DAZAP2	HKG	human		doi.org/10.1371/journal.pone.0000898
PSARL	HKG	human		doi.org/10.1371/journal.pone.0000898
KIAA0494	HKG	human		doi.org/10.1371/journal.pone.0000898
PPP2R2A	HKG	human		doi.org/10.1371/journal.pone.0000898
YLPM1	HKG	human		doi.org/10.1371/journal.pone.0000898
SUMO2	HKG	human		doi.org/10.1371/journal.pone.0000898
BECN1	HKG	human		doi.org/10.1371/journal.pone.0000898
SEC11L1	HKG	human		doi.org/10.1371/journal.pone.0000898
HNRPA2B1	HKG	human		doi.org/10.1371/journal.pone.0000898
NCOR1	HKG	human		doi.org/10.1371/journal.pone.0000898
HINT1	HKG	human		doi.org/10.1371/journal.pone.0000898
TNRC15	HKG	human		doi.org/10.1371/journal.pone.0000898
GABARAP	HKG	human		doi.org/10.1371/journal.pone.0000898
C20orf24	HKG	human		doi.org/10.1371/journal.pone.0000898
UBE3B	HKG	human		doi.org/10.1371/journal.pone.0000898
TSG101	HKG	human		doi.org/10.1371/journal.pone.0000898
FLJ13855	HKG	human		doi.org/10.1371/journal.pone.0000898
YTHDF1	HKG	human		doi.org/10.1371/journal.pone.0000898
TAX1BP1	HKG	human		doi.org/10.1371/journal.pone.0000898
BAT3	HKG	human		doi.org/10.1371/journal.pone.0000898
WDR45L	HKG	human		doi.org/10.1371/journal.pone.0000898
YWHAB	HKG	human		doi.org/10.1371/journal.pone.0000898
ATP5B	HKG	human		doi.org/10.1371/journal.pone.0000898
UBE2N	HKG	human		doi.org/10.1371/journal.pone.0000898
ARPC2	HKG	human		doi.org/10.1371/journal.pone.0000898
SOD1	HKG	human		doi.org/10.1371/journal.pone.0000898
EIF4B	HKG	human		doi.org/10.1371/journal.pone.0000898
UBE2L3	HKG	human		doi.org/10.1371/journal.pone.0000898
TMEM113	HKG	human		doi.org/10.1371/journal.pone.0000898
MORF4L2	HKG	human		doi.org/10.1371/journal.pone.0000898
PPP1R11	HKG	human		doi.org/10.1371/journal.pone.0000898
RBBP7	HKG	human		doi.org/10.1371/journal.pone.0000898
UTP14C	HKG	human		doi.org/10.1371/journal.pone.0000898
PSMA6	HKG	human		doi.org/10.1371/journal.pone.0000898
DDX42	HKG	human		doi.org/10.1371/journal.pone.0000898
PRPSAP1	HKG	human		doi.org/10.1371/journal.pone.0000898
MAEA	HKG	human		doi.org/10.1371/journal.pone.0000898
HNRPDL	HKG	human		doi.org/10.1371/journal.pone.0000898
RNPS1	HKG	human		doi.org/10.1371/journal.pone.0000898
COPS6	HKG	human		doi.org/10.1371/journal.pone.0000898
ADD1	HKG	human		doi.org/10.1371/journal.pone.0000898
DNAJA1	HKG	human		doi.org/10.1371/journal.pone.0000898
HDCMA18P	HKG	human		doi.org/10.1371/journal.pone.0000898
RPL34	HKG	human		doi.org/10.1371/journal.pone.0000898
IARS2	HKG	human		doi.org/10.1371/journal.pone.0000898
EP400	HKG	human		doi.org/10.1371/journal.pone.0000898
COPZ1	HKG	human		doi.org/10.1371/journal.pone.0000898
NOL9	HKG	human		doi.org/10.1371/journal.pone.0000898
EIF3S2	HKG	human		doi.org/10.1371/journal.pone.0000898
RPS5	HKG	human		doi.org/10.1371/journal.pone.0000898
HNRPR	HKG	human		doi.org/10.1371/journal.pone.0000898
CS	HKG	human		doi.org/10.1371/journal.pone.0000898
FLJ20259	HKG	human		doi.org/10.1371/journal.pone.0000898
NDUFC2	HKG	human		doi.org/10.1371/journal.pone.0000898
NSFL1C	HKG	human		doi.org/10.1371/journal.pone.0000898
PDCD6IP	HKG	human		doi.org/10.1371/journal.pone.0000898
TUBA6	HKG	human		doi.org/10.1371/journal.pone.0000898
RAB11A	HKG	human		doi.org/10.1371/journal.pone.0000898
RPL35	HKG	human		doi.org/10.1371/journal.pone.0000898
VCP	HKG	human		doi.org/10.1371/journal.pone.0000898
MFAP1	HKG	human		doi.org/10.1371/journal.pone.0000898
UFC1	HKG	human		doi.org/10.1371/journal.pone.0000898
RPS11	HKG	human		doi.org/10.1371/journal.pone.0000898
DDB1	HKG	human		doi.org/10.1371/journal.pone.0000898
PSMD2	HKG	human		doi.org/10.1371/journal.pone.0000898
ARF1	HKG	human		doi.org/10.1371/journal.pone.0000898
SERF2	HKG	human		doi.org/10.1371/journal.pone.0000898
SPCS1	HKG	human		doi.org/10.1371/journal.pone.0000898
COX4I1	HKG	human		doi.org/10.1371/journal.pone.0000898
KIAA0676	HKG	human		doi.org/10.1371/journal.pone.0000898
H3F3B	HKG	human		doi.org/10.1371/journal.pone.0000898
USP14	HKG	human		doi.org/10.1371/journal.pone.0000898
ETF1	HKG	human		doi.org/10.1371/journal.pone.0000898
CTCF	HKG	human		doi.org/10.1371/journal.pone.0000898
CSNK2B	HKG	human		doi.org/10.1371/journal.pone.0000898
ZNF24	HKG	human		doi.org/10.1371/journal.pone.0000898
RTF1	HKG	human		doi.org/10.1371/journal.pone.0000898
METAP1	HKG	human		doi.org/10.1371/journal.pone.0000898
CANX	HKG	human		doi.org/10.1371/journal.pone.0000898
QARS	HKG	human		doi.org/10.1371/journal.pone.0000898
TNPO3	HKG	human		doi.org/10.1371/journal.pone.0000898
TXN2	HKG	human		doi.org/10.1371/journal.pone.0000898
CNOT7	HKG	human		doi.org/10.1371/journal.pone.0000898
C20orf4	HKG	human		doi.org/10.1371/journal.pone.0000898
TARDBP	HKG	human		doi.org/10.1371/journal.pone.0000898
ATP5O	HKG	human		doi.org/10.1371/journal.pone.0000898
DHX15	HKG	human		doi.org/10.1371/journal.pone.0000898
ACTR10	HKG	human		doi.org/10.1371/journal.pone.0000898
DUSP11	HKG	human		doi.org/10.1371/journal.pone.0000898
DHX16	HKG	human		doi.org/10.1371/journal.pone.0000898
GTF3C2	HKG	human		doi.org/10.1371/journal.pone.0000898
EIF3S7	HKG	human		doi.org/10.1371/journal.pone.0000898
VPS26A	HKG	human		doi.org/10.1371/journal.pone.0000898
ZNF313	HKG	human		doi.org/10.1371/journal.pone.0000898
IMMT	HKG	human		doi.org/10.1371/journal.pone.0000898
SARS	HKG	human		doi.org/10.1371/journal.pone.0000898
NONO	HKG	human		doi.org/10.1371/journal.pone.0000898
UQCRFS1	HKG	human		doi.org/10.1371/journal.pone.0000898
SUMO3	HKG	human		doi.org/10.1371/journal.pone.0000898
CSDE1	HKG	human		doi.org/10.1371/journal.pone.0000898
RBM23	HKG	human		doi.org/10.1371/journal.pone.0000898
COX6B1	HKG	human		doi.org/10.1371/journal.pone.0000898
C20orf43	HKG	human		doi.org/10.1371/journal.pone.0000898
TMSB10	HKG	human		doi.org/10.1371/journal.pone.0000898
ERH	HKG	human		doi.org/10.1371/journal.pone.0000898
PRDM4	HKG	human		doi.org/10.1371/journal.pone.0000898
TOMM70A	HKG	human		doi.org/10.1371/journal.pone.0000898
MRPL49	HKG	human		doi.org/10.1371/journal.pone.0000898
PREI3	HKG	human		doi.org/10.1371/journal.pone.0000898
PPP6C	HKG	human		doi.org/10.1371/journal.pone.0000898
EIF2B1	HKG	human		doi.org/10.1371/journal.pone.0000898
TINP1	HKG	human		doi.org/10.1371/journal.pone.0000898
C11orf10	HKG	human		doi.org/10.1371/journal.pone.0000898
GNB1	HKG	human		doi.org/10.1371/journal.pone.0000898
RY1	HKG	human		doi.org/10.1371/journal.pone.0000898
GOLGA7	HKG	human		doi.org/10.1371/journal.pone.0000898
RPL36AL	HKG	human		doi.org/10.1371/journal.pone.0000898
DRG1	HKG	human		doi.org/10.1371/journal.pone.0000898
SF3A1	HKG	human		doi.org/10.1371/journal.pone.0000898
SAP130	HKG	human		doi.org/10.1371/journal.pone.0000898
PSMB1	HKG	human		doi.org/10.1371/journal.pone.0000898
RPL29	HKG	human		doi.org/10.1371/journal.pone.0000898
VPS4A	HKG	human		doi.org/10.1371/journal.pone.0000898
SRP46	HKG	human		doi.org/10.1371/journal.pone.0000898
RPL14	HKG	human		doi.org/10.1371/journal.pone.0000898
MARK3	HKG	human		doi.org/10.1371/journal.pone.0000898
GNG5	HKG	human		doi.org/10.1371/journal.pone.0000898
RPL41	HKG	human		doi.org/10.1371/journal.pone.0000898
TRIP12	HKG	human		doi.org/10.1371/journal.pone.0000898
PSMB7	HKG	human		doi.org/10.1371/journal.pone.0000898
RPS26	HKG	human		doi.org/10.1371/journal.pone.0000898
NDUFS5	HKG	human		doi.org/10.1371/journal.pone.0000898
CAPZB	HKG	human		doi.org/10.1371/journal.pone.0000898
RPS28	HKG	human		doi.org/10.1371/journal.pone.0000898
IGBP1	HKG	human		doi.org/10.1371/journal.pone.0000898
MGC2747	HKG	human		doi.org/10.1371/journal.pone.0000898
DCTN3	HKG	human		doi.org/10.1371/journal.pone.0000898
COX7C	HKG	human		doi.org/10.1371/journal.pone.0000898
FLJ11021	HKG	human		doi.org/10.1371/journal.pone.0000898
NDUFB11	HKG	human		doi.org/10.1371/journal.pone.0000898
PRDX6	HKG	human		doi.org/10.1371/journal.pone.0000898
DEDD	HKG	human		doi.org/10.1371/journal.pone.0000898
DREV1	HKG	human		doi.org/10.1371/journal.pone.0000898
EIF3S8	HKG	human		doi.org/10.1371/journal.pone.0000898
PIK4CB	HKG	human		doi.org/10.1371/journal.pone.0000898
ANKHD1	HKG	human		doi.org/10.1371/journal.pone.0000898
SDHC	HKG	human		doi.org/10.1371/journal.pone.0000898
HNRPC	HKG	human		doi.org/10.1371/journal.pone.0000898
BTF3	HKG	human		doi.org/10.1371/journal.pone.0000898
RCP9	HKG	human		doi.org/10.1371/journal.pone.0000898
COG2	HKG	human		doi.org/10.1371/journal.pone.0000898
C14orf2	HKG	human		doi.org/10.1371/journal.pone.0000898
RPL27A	HKG	human		doi.org/10.1371/journal.pone.0000898
EIF5	HKG	human		doi.org/10.1371/journal.pone.0000898
NAP1L1	HKG	human		doi.org/10.1371/journal.pone.0000898
PABPC1	HKG	human		doi.org/10.1371/journal.pone.0000898
SEC31L1	HKG	human		doi.org/10.1371/journal.pone.0000898
PPIA	HKG	human		doi.org/10.1371/journal.pone.0000898
NCOA4	HKG	human		doi.org/10.1371/journal.pone.0000898
PFDN5	HKG	human		doi.org/10.1371/journal.pone.0000898
FBXL12	HKG	human		doi.org/10.1371/journal.pone.0000898
EDF1	HKG	human		doi.org/10.1371/journal.pone.0000898
DDX24	HKG	human		doi.org/10.1371/journal.pone.0000898
TRMT5	HKG	human		doi.org/10.1371/journal.pone.0000898
WNT3	MSC	human	canonical Wnt signaling pathway involved in mesenchymal stem cell differentiation
FZD1	MSC	human	canonical Wnt signaling pathway involved in mesenchymal stem cell differentiation
PDGFRA	MSC	human	mesenchymal stem cell differentiation
REST	MSC	human	mesenchymal stem cell differentiation
ITGB2	MSC	human		doi.org/10.1038/s41536-019-0083-6
ITGA5	MSC	human		doi.org/10.1038/s41536-019-0083-6
LGALS16	MSC	human		doi.org/10.1038/s41536-019-0083-6
LGALS14	MSC	human		doi.org/10.1038/s41536-019-0083-6
LGALS13	MSC	human		doi.org/10.1038/s41536-019-0083-6
ITGA3	MSC	human		doi.org/10.1038/s41536-019-0083-6
CD44	MSC	human		doi.org/10.1038/s41536-019-0083-6
HMOX1	MSC	human		doi.org/10.1038/s41536-019-0083-6
IGF1R	MSC	human		doi.org/10.1038/s41536-019-0083-6
CSF1	MSC	human		doi.org/10.1038/s41536-019-0083-6
ITGA2	MSC	human		doi.org/10.1038/s41536-019-0083-6
HLA-G	MSC	human		doi.org/10.1038/s41536-019-0083-6
CD34	MSC	human		doi.org/10.1038/s41536-019-0083-6
IL10	MSC	human		doi.org/10.1038/s41536-019-0083-6
IFNGR1	MSC	human		doi.org/10.1038/s41536-019-0083-6
ITGB3	MSC	human		doi.org/10.1038/s41536-019-0083-6
ITGB4	MSC	human		doi.org/10.1038/s41536-019-0083-6
NOS2	MSC	human		doi.org/10.1038/s41536-019-0083-6
ALCAM	MSC	human		doi.org/10.1038/s41536-019-0083-6
TFRC	MSC	human		doi.org/10.1038/s41536-019-0083-6
CD4	MSC	human		doi.org/10.1038/s41536-019-0083-6
IGF2R	MSC	human		doi.org/10.1038/s41536-019-0083-6
VEGFA	MSC	human		doi.org/10.1038/s41536-019-0083-6
PDGFRB	MSC	human		doi.org/10.1038/s41536-019-0083-6
IL6	MSC	human		doi.org/10.1038/s41536-019-0083-6
PTPRC	MSC	human		doi.org/10.1038/s41536-019-0083-6
SELL	MSC	human		doi.org/10.1038/s41536-019-0083-6
ENG	MSC	human		doi.org/10.1038/s41536-019-0083-6
IL1RN	MSC	human		doi.org/10.1038/s41536-019-0083-6
ITGA4	MSC	human		doi.org/10.1038/s41536-019-0083-6
ITGAV	MSC	human		doi.org/10.1038/s41536-019-0083-6
VCAM1	MSC	human		doi.org/10.1038/s41536-019-0083-6
TNFRSF1B	MSC	human		doi.org/10.1038/s41536-019-0083-6
HGF	MSC	human		doi.org/10.1038/s41536-019-0083-6
TNFRSF1A	MSC	human		doi.org/10.1038/s41536-019-0083-6
ITGAM	MSC	human		doi.org/10.1038/s41536-019-0083-6
ITGAL	MSC	human		doi.org/10.1038/s41536-019-0083-6
FGFR2	MSC	human		doi.org/10.1038/s41536-019-0083-6
MCAM	MSC	human		doi.org/10.1038/s41536-019-0083-6
NT5E	MSC	human		doi.org/10.1038/s41536-019-0083-6
LIF	MSC	human		doi.org/10.1038/s41536-019-0083-6
FGF2	MSC	human		doi.org/10.1038/s41536-019-0083-6
ICAM1	MSC	human		doi.org/10.1038/s41536-019-0083-6
CSF3	MSC	human		doi.org/10.1038/s41536-019-0083-6
CAMP	MSC	human		doi.org/10.1038/s41536-019-0083-6
ITGA1	MSC	human		doi.org/10.1038/s41536-019-0083-6
CD14	MSC	human		doi.org/10.1038/s41536-019-0083-6
TNFAIP6	MSC	human		doi.org/10.1038/s41536-019-0083-6
MIR143	MSC	human		doi.org/10.1038/s41536-019-0083-6
MIR21	MSC	human		doi.org/10.1038/s41536-019-0083-6
MIR222	MSC	human		doi.org/10.1038/s41536-019-0083-6
MIR133B	MSC	human		doi.org/10.1038/s41536-019-0083-6
MIR10B	MSC	human		doi.org/10.1038/s41536-019-0083-6
MIR10A	MSC	human		doi.org/10.1038/s41536-019-0083-6
MIR199A1	MSC	human		doi.org/10.1038/s41536-019-0083-6
MIR145	MSC	human		doi.org/10.1038/s41536-019-0083-6
MIR23B	MSC	human		doi.org/10.1038/s41536-019-0083-6
MIR29A	MSC	human		doi.org/10.1038/s41536-019-0083-6
LGALS1	MSC	human		doi.org/10.1038/s41536-019-0083-6
MIR451A	MSC	human		doi.org/10.1038/s41536-019-0083-6
MIR486-1	MSC	human		doi.org/10.1038/s41536-019-0083-6
MIR146B	MSC	human		doi.org/10.1038/s41536-019-0083-6
MIR1224	MSC	human		doi.org/10.1038/s41536-019-0083-6
MIR125B1	MSC	human		doi.org/10.1038/s41536-019-0083-6
MIR24-1	MSC	human		doi.org/10.1038/s41536-019-0083-6
FLT3LG	MSC	human		doi.org/10.1038/s41536-019-0083-6
CD58 LFA-3	MSC	human		doi.org/10.1038/s41536-019-0083-6
miRNA-9-5p	MSC	human		doi.org/10.1038/s41536-019-0083-6
TGF	MSC	human		doi.org/10.1038/s41536-019-0083-6
let-7a-5p	MSC	human		doi.org/10.1038/s41536-019-0083-6
TNFRSF25	RAN50	human	50 randomly selected genes
QPCT	RAN50	human	50 randomly selected genes
DIRAS1	RAN50	human	50 randomly selected genes
PPM1B	RAN50	human	50 randomly selected genes
NRN1L	RAN50	human	50 randomly selected genes
RBM23	RAN50	human	50 randomly selected genes
DDX31	RAN50	human	50 randomly selected genes
MBD2	RAN50	human	50 randomly selected genes
AURKAIP1	RAN50	human	50 randomly selected genes
ZNF57	RAN50	human	50 randomly selected genes
P4HA2	RAN50	human	50 randomly selected genes
HAO1	RAN50	human	50 randomly selected genes
TSPAN5	RAN50	human	50 randomly selected genes
HLA-B	RAN50	human	50 randomly selected genes
TSPYL2	RAN50	human	50 randomly selected genes
COX6A1P2	RAN50	human	50 randomly selected genes
IL9R	RAN50	human	50 randomly selected genes
MFSD7	RAN50	human	50 randomly selected genes
DKFZP761J1410	RAN50	human	50 randomly selected genes
FAM26D	RAN50	human	50 randomly selected genes
UBE2G2	RAN50	human	50 randomly selected genes
SYT6	RAN50	human	50 randomly selected genes
MAPK1	RAN50	human	50 randomly selected genes
MINPP1	RAN50	human	50 randomly selected genes
SUSD5	RAN50	human	50 randomly selected genes
CD180	RAN50	human	50 randomly selected genes
FAM194B	RAN50	human	50 randomly selected genes
SEC24C	RAN50	human	50 randomly selected genes
CCDC166	RAN50	human	50 randomly selected genes
UBL4A	RAN50	human	50 randomly selected genes
CNTN1	RAN50	human	50 randomly selected genes
TMSB15B	RAN50	human	50 randomly selected genes
PRAMEF20	RAN50	human	50 randomly selected genes
H3F3B	RAN50	human	50 randomly selected genes
METRN	RAN50	human	50 randomly selected genes
TMTC4	RAN50	human	50 randomly selected genes
CT45A4	RAN50	human	50 randomly selected genes
ABHD2	RAN50	human	50 randomly selected genes
TAP2	RAN50	human	50 randomly selected genes
PTTG2	RAN50	human	50 randomly selected genes
NPIPB3	RAN50	human	50 randomly selected genes
PLEKHG5	RAN50	human	50 randomly selected genes
NHSL1	RAN50	human	50 randomly selected genes
SERPINE2	RAN50	human	50 randomly selected genes
APRT	RAN50	human	50 randomly selected genes
POMZP3	RAN50	human	50 randomly selected genes
TSG101	RAN50	human	50 randomly selected genes
C6orf25	RAN50	human	50 randomly selected genes
DHX16	RAN50	human	50 randomly selected genes
CCDC63	RAN50	human	50 randomly selected genes
C12orf68	RAN100	human	100 randomly selected genes
ANGPTL7	RAN100	human	100 randomly selected genes
PAGE1	RAN100	human	100 randomly selected genes
IQCE	RAN100	human	100 randomly selected genes
OTX2	RAN100	human	100 randomly selected genes
BRMS1	RAN100	human	100 randomly selected genes
BAIAP2L2	RAN100	human	100 randomly selected genes
TIAF1	RAN100	human	100 randomly selected genes
SYPL2	RAN100	human	100 randomly selected genes
HCN3	RAN100	human	100 randomly selected genes
TWF2	RAN100	human	100 randomly selected genes
AC008060.7	RAN100	human	100 randomly selected genes
TAS2R7	RAN100	human	100 randomly selected genes
C19orf60	RAN100	human	100 randomly selected genes
COL4A2	RAN100	human	100 randomly selected genes
HECTD1	RAN100	human	100 randomly selected genes
FAM120A	RAN100	human	100 randomly selected genes
RP11-321M21.3	RAN100	human	100 randomly selected genes
MIIP	RAN100	human	100 randomly selected genes
MAPKAPK5	RAN100	human	100 randomly selected genes
ANXA13	RAN100	human	100 randomly selected genes
CTD-2140B24.4	RAN100	human	100 randomly selected genes
PLSCR5	RAN100	human	100 randomly selected genes
CMPK2	RAN100	human	100 randomly selected genes
DTHD1	RAN100	human	100 randomly selected genes
FLOT1	RAN100	human	100 randomly selected genes
RP11-368I7.4	RAN100	human	100 randomly selected genes
CMKLR1	RAN100	human	100 randomly selected genes
SNW1	RAN100	human	100 randomly selected genes
EPS8L1	RAN100	human	100 randomly selected genes
CYGB	RAN100	human	100 randomly selected genes
ASB8	RAN100	human	100 randomly selected genes
EDEM3	RAN100	human	100 randomly selected genes
TRIM40	RAN100	human	100 randomly selected genes
RP11-385D13.1	RAN100	human	100 randomly selected genes
PNMA1	RAN100	human	100 randomly selected genes
CDH3	RAN100	human	100 randomly selected genes
MPV17L	RAN100	human	100 randomly selected genes
ZNF429	RAN100	human	100 randomly selected genes
DASS-161H22.6	RAN100	human	100 randomly selected genes
SLX4IP	RAN100	human	100 randomly selected genes
PHF5A	RAN100	human	100 randomly selected genes
THAP10	RAN100	human	100 randomly selected genes
KBTBD11	RAN100	human	100 randomly selected genes
ZNF383	RAN100	human	100 randomly selected genes
PTAFR	RAN100	human	100 randomly selected genes
MPC2	RAN100	human	100 randomly selected genes
C2	RAN100	human	100 randomly selected genes
CTDSPL2	RAN100	human	100 randomly selected genes
SNRPB	RAN100	human	100 randomly selected genes
C20orf24	RAN100	human	100 randomly selected genes
RXRA	RAN100	human	100 randomly selected genes
PNLIPRP1	RAN100	human	100 randomly selected genes
MSH5-SAPCD1	RAN100	human	100 randomly selected genes
AC018867.1	RAN100	human	100 randomly selected genes
CD151	RAN100	human	100 randomly selected genes
SMYD3	RAN100	human	100 randomly selected genes
ARHGAP29	RAN100	human	100 randomly selected genes
TPD52	RAN100	human	100 randomly selected genes
OVOL3	RAN100	human	100 randomly selected genes
TRAPPC3L	RAN100	human	100 randomly selected genes
LEO1	RAN100	human	100 randomly selected genes
DMTN	RAN100	human	100 randomly selected genes
MRPL10	RAN100	human	100 randomly selected genes
ATRIP	RAN100	human	100 randomly selected genes
UCK2	RAN100	human	100 randomly selected genes
PPP1R1B	RAN100	human	100 randomly selected genes
NUTM2A	RAN100	human	100 randomly selected genes
FXYD7	RAN100	human	100 randomly selected genes
ABCC11	RAN100	human	100 randomly selected genes
RBPMS2	RAN100	human	100 randomly selected genes
TRAF4	RAN100	human	100 randomly selected genes
SPANXA1	RAN100	human	100 randomly selected genes
HAPLN2	RAN100	human	100 randomly selected genes
POLH	RAN100	human	100 randomly selected genes
OR2AJ1	RAN100	human	100 randomly selected genes
UNC5CL	RAN100	human	100 randomly selected genes
CACNA1C	RAN100	human	100 randomly selected genes
NXF5	RAN100	human	100 randomly selected genes
AKAP4	RAN100	human	100 randomly selected genes
TRIM24	RAN100	human	100 randomly selected genes
HDAC3	RAN100	human	100 randomly selected genes
ZNF436	RAN100	human	100 randomly selected genes
PBX4	RAN100	human	100 randomly selected genes
HSF2	RAN100	human	100 randomly selected genes
AUH	RAN100	human	100 randomly selected genes
DSCR8	RAN100	human	100 randomly selected genes
GLIPR1L2	RAN100	human	100 randomly selected genes
COMMD5	RAN100	human	100 randomly selected genes
RAB11FIP2	RAN100	human	100 randomly selected genes
MRPS2	RAN100	human	100 randomly selected genes
ZWILCH	RAN100	human	100 randomly selected genes
CCDC110	RAN100	human	100 randomly selected genes
GLCE	RAN100	human	100 randomly selected genes
NEDD1	RAN100	human	100 randomly selected genes
PPAPDC1A	RAN100	human	100 randomly selected genes
CPEB3	RAN100	human	100 randomly selected genes
TRIM10	RAN100	human	100 randomly selected genes
KIAA0020	RAN100	human	100 randomly selected genes
TPH1	RAN100	human	100 randomly selected genes
Sox9	MSC/Chondro	human	regulation of chondrocyte differentiation/positive regulation of mesenchymal stem cell differentiation		Excluded due to multiple occurrences
Sox6	MSC/Chondro	human	regulation of chondrocyte differentiation/positive regulation of mesenchymal stem cell differentiation		Excluded due to multiple occurrences
Sox5	MSC/Chondro	human	regulation of chondrocyte differentiation/positive regulation of mesenchymal stem cell differentiation		Excluded due to multiple occurrences
