# Supplementary material for: Bath: a Bayesian approach to analyze epigenetic transitions reveals a dual role of H3K27me3 in chondrogenesis
Source: Epigenetics Chromatin. 2025 Jun 27;18:38. doi: 10.1186/s13072-025-00594-6 (PMC12203727; doi:10.1186/s13072-025-00594-6)
Supplement: Supplementary file 15 — Table A2 Sets of interest.: Genes contained in all sets of interest. This includes housekeeping genes, chondrogenic genes, mesenchymal genes, and all random control sets. [file 13072_2025_594_MOESM15_ESM.csv]

GeneName	Freq	MaxFreq	GeneSet	Transition	BetweenCells	Ref.Figure
Itga3	8	12	MSC	ActProm>RepActPro;ActGene>RepActPro	MSC-HC;MSC-HC	Supp.Fig. 13A
Pdgfra	8	12	MSC	ActProm>RepActPro;ActGene>RepActPro	MSC-HC;MSC-HC	Supp.Fig. 13A
Fzd1	7	12	MSC	ActProm>RepActPro;ActGene>RepActPro	MSC-HC;MSC-HC	Supp.Fig. 13A
Cd14	6	12	MSC	ActProm>RepActPro;ActGene>RepActPro	MSC-HC;MSC-HC	Supp.Fig. 13A
Lif	6	12	MSC	ActProm>RepActPro;ActGene>RepActPro	MSC-HC;MSC-HC	Supp.Fig. 13A
Tnfrsf1b	6	12	MSC	ActProm>RepActPro;ActGene>RepActPro	MSC-HC;MSC-HC	Supp.Fig. 13A
Fgf2	4	12	MSC	ActProm>RepActPro;ActGene>RepActPro	MSC-HC;MSC-HC	Supp.Fig. 13A
Igf2r	4	12	MSC	ActProm>RepActPro;ActGene>RepActPro	MSC-HC;MSC-HC	Supp.Fig. 13A
Itgb3	4	12	MSC	ActProm>RepActPro;ActGene>RepActPro	MSC-HC;MSC-HC	Supp.Fig. 13A
Nt5e	4	12	MSC	ActProm>RepActPro;ActGene>RepActPro	MSC-HC;MSC-HC	Supp.Fig. 13A
Pdgfrb	2	12	MSC	ActProm>RepActPro;ActGene>RepActPro	MSC-HC;MSC-HC	Supp.Fig. 13A
Fgfr2	1	12	MSC	ActProm>RepActPro;ActGene>RepActPro	MSC-HC;MSC-HC	Supp.Fig. 13A
Wnt3	0	12	MSC	ActProm>RepActPro;ActGene>RepActPro	MSC-HC;MSC-HC	Supp.Fig. 13A
Rest	0	12	MSC	ActProm>RepActPro;ActGene>RepActPro	MSC-HC;MSC-HC	Supp.Fig. 13A
Krt18	0	12	MSC	ActProm>RepActPro;ActGene>RepActPro	MSC-HC;MSC-HC	Supp.Fig. 13A
Vegfc	0	12	MSC	ActProm>RepActPro;ActGene>RepActPro	MSC-HC;MSC-HC	Supp.Fig. 13A
Scrg1	0	12	MSC	ActProm>RepActPro;ActGene>RepActPro	MSC-HC;MSC-HC	Supp.Fig. 13A
Fermt2	0	12	MSC	ActProm>RepActPro;ActGene>RepActPro	MSC-HC;MSC-HC	Supp.Fig. 13A
Mir195a	0	12	MSC	ActProm>RepActPro;ActGene>RepActPro	MSC-HC;MSC-HC	Supp.Fig. 13A
Ccne1	0	12	MSC	ActProm>RepActPro;ActGene>RepActPro	MSC-HC;MSC-HC	Supp.Fig. 13A
Cxcr4	0	12	MSC	ActProm>RepActPro;ActGene>RepActPro	MSC-HC;MSC-HC	Supp.Fig. 13A
Fbxo5	0	12	MSC	ActProm>RepActPro;ActGene>RepActPro	MSC-HC;MSC-HC	Supp.Fig. 13A
Ackr3	0	12	MSC	ActProm>RepActPro;ActGene>RepActPro	MSC-HC;MSC-HC	Supp.Fig. 13A
Itgb2	0	12	MSC	ActProm>RepActPro;ActGene>RepActPro	MSC-HC;MSC-HC	Supp.Fig. 13A
Itga5	0	12	MSC	ActProm>RepActPro;ActGene>RepActPro	MSC-HC;MSC-HC	Supp.Fig. 13A
Lgals9	0	12	MSC	ActProm>RepActPro;ActGene>RepActPro	MSC-HC;MSC-HC	Supp.Fig. 13A
Cd44	0	12	MSC	ActProm>RepActPro;ActGene>RepActPro	MSC-HC;MSC-HC	Supp.Fig. 13A
Hmox1	0	12	MSC	ActProm>RepActPro;ActGene>RepActPro	MSC-HC;MSC-HC	Supp.Fig. 13A
Igf1r	0	12	MSC	ActProm>RepActPro;ActGene>RepActPro	MSC-HC;MSC-HC	Supp.Fig. 13A
Csf1	0	12	MSC	ActProm>RepActPro;ActGene>RepActPro	MSC-HC;MSC-HC	Supp.Fig. 13A
Itga2	0	12	MSC	ActProm>RepActPro;ActGene>RepActPro	MSC-HC;MSC-HC	Supp.Fig. 13A
H2-M3	0	12	MSC	ActProm>RepActPro;ActGene>RepActPro	MSC-HC;MSC-HC	Supp.Fig. 13A
Cd34	0	12	MSC	ActProm>RepActPro;ActGene>RepActPro	MSC-HC;MSC-HC	Supp.Fig. 13A
Il10	0	12	MSC	ActProm>RepActPro;ActGene>RepActPro	MSC-HC;MSC-HC	Supp.Fig. 13A
Ifngr1	0	12	MSC	ActProm>RepActPro;ActGene>RepActPro	MSC-HC;MSC-HC	Supp.Fig. 13A
Itgb4	0	12	MSC	ActProm>RepActPro;ActGene>RepActPro	MSC-HC;MSC-HC	Supp.Fig. 13A
Nos2	0	12	MSC	ActProm>RepActPro;ActGene>RepActPro	MSC-HC;MSC-HC	Supp.Fig. 13A
Alcam	0	12	MSC	ActProm>RepActPro;ActGene>RepActPro	MSC-HC;MSC-HC	Supp.Fig. 13A
Tfrc	0	12	MSC	ActProm>RepActPro;ActGene>RepActPro	MSC-HC;MSC-HC	Supp.Fig. 13A
Cd4	0	12	MSC	ActProm>RepActPro;ActGene>RepActPro	MSC-HC;MSC-HC	Supp.Fig. 13A
Vegfa	0	12	MSC	ActProm>RepActPro;ActGene>RepActPro	MSC-HC;MSC-HC	Supp.Fig. 13A
Il6	0	12	MSC	ActProm>RepActPro;ActGene>RepActPro	MSC-HC;MSC-HC	Supp.Fig. 13A
Ptprc	0	12	MSC	ActProm>RepActPro;ActGene>RepActPro	MSC-HC;MSC-HC	Supp.Fig. 13A
Sell	0	12	MSC	ActProm>RepActPro;ActGene>RepActPro	MSC-HC;MSC-HC	Supp.Fig. 13A
Eng	0	12	MSC	ActProm>RepActPro;ActGene>RepActPro	MSC-HC;MSC-HC	Supp.Fig. 13A
Il1rn	0	12	MSC	ActProm>RepActPro;ActGene>RepActPro	MSC-HC;MSC-HC	Supp.Fig. 13A
Itga4	0	12	MSC	ActProm>RepActPro;ActGene>RepActPro	MSC-HC;MSC-HC	Supp.Fig. 13A
Itgav	0	12	MSC	ActProm>RepActPro;ActGene>RepActPro	MSC-HC;MSC-HC	Supp.Fig. 13A
Vcam1	0	12	MSC	ActProm>RepActPro;ActGene>RepActPro	MSC-HC;MSC-HC	Supp.Fig. 13A
Hgf	0	12	MSC	ActProm>RepActPro;ActGene>RepActPro	MSC-HC;MSC-HC	Supp.Fig. 13A
Tnfrsf1a	0	12	MSC	ActProm>RepActPro;ActGene>RepActPro	MSC-HC;MSC-HC	Supp.Fig. 13A
Itgam	0	12	MSC	ActProm>RepActPro;ActGene>RepActPro	MSC-HC;MSC-HC	Supp.Fig. 13A
Itgal	0	12	MSC	ActProm>RepActPro;ActGene>RepActPro	MSC-HC;MSC-HC	Supp.Fig. 13A
Ido1	0	12	MSC	ActProm>RepActPro;ActGene>RepActPro	MSC-HC;MSC-HC	Supp.Fig. 13A
Mcam	0	12	MSC	ActProm>RepActPro;ActGene>RepActPro	MSC-HC;MSC-HC	Supp.Fig. 13A
Icam1	0	12	MSC	ActProm>RepActPro;ActGene>RepActPro	MSC-HC;MSC-HC	Supp.Fig. 13A
Csf3	0	12	MSC	ActProm>RepActPro;ActGene>RepActPro	MSC-HC;MSC-HC	Supp.Fig. 13A
Camp	0	12	MSC	ActProm>RepActPro;ActGene>RepActPro	MSC-HC;MSC-HC	Supp.Fig. 13A
Itga1	0	12	MSC	ActProm>RepActPro;ActGene>RepActPro	MSC-HC;MSC-HC	Supp.Fig. 13A
Tnfaip6	0	12	MSC	ActProm>RepActPro;ActGene>RepActPro	MSC-HC;MSC-HC	Supp.Fig. 13A
Mir143	0	12	MSC	ActProm>RepActPro;ActGene>RepActPro	MSC-HC;MSC-HC	Supp.Fig. 13A
Mir21a	0	12	MSC	ActProm>RepActPro;ActGene>RepActPro	MSC-HC;MSC-HC	Supp.Fig. 13A
Mir222	0	12	MSC	ActProm>RepActPro;ActGene>RepActPro	MSC-HC;MSC-HC	Supp.Fig. 13A
Mir133b	0	12	MSC	ActProm>RepActPro;ActGene>RepActPro	MSC-HC;MSC-HC	Supp.Fig. 13A
Mir10b	0	12	MSC	ActProm>RepActPro;ActGene>RepActPro	MSC-HC;MSC-HC	Supp.Fig. 13A
Mir10a	0	12	MSC	ActProm>RepActPro;ActGene>RepActPro	MSC-HC;MSC-HC	Supp.Fig. 13A
Mir199a-1	0	12	MSC	ActProm>RepActPro;ActGene>RepActPro	MSC-HC;MSC-HC	Supp.Fig. 13A
Mir145a	0	12	MSC	ActProm>RepActPro;ActGene>RepActPro	MSC-HC;MSC-HC	Supp.Fig. 13A
Mir23b	0	12	MSC	ActProm>RepActPro;ActGene>RepActPro	MSC-HC;MSC-HC	Supp.Fig. 13A
Mir29a	0	12	MSC	ActProm>RepActPro;ActGene>RepActPro	MSC-HC;MSC-HC	Supp.Fig. 13A
Lgals1	0	12	MSC	ActProm>RepActPro;ActGene>RepActPro	MSC-HC;MSC-HC	Supp.Fig. 13A
Mir486	0	12	MSC	ActProm>RepActPro;ActGene>RepActPro	MSC-HC;MSC-HC	Supp.Fig. 13A
Mir146b	0	12	MSC	ActProm>RepActPro;ActGene>RepActPro	MSC-HC;MSC-HC	Supp.Fig. 13A
Mir1224	0	12	MSC	ActProm>RepActPro;ActGene>RepActPro	MSC-HC;MSC-HC	Supp.Fig. 13A
Mir125b-1	0	12	MSC	ActProm>RepActPro;ActGene>RepActPro	MSC-HC;MSC-HC	Supp.Fig. 13A
Mir191	0	12	MSC	ActProm>RepActPro;ActGene>RepActPro	MSC-HC;MSC-HC	Supp.Fig. 13A
Mir24-1	0	12	MSC	ActProm>RepActPro;ActGene>RepActPro	MSC-HC;MSC-HC	Supp.Fig. 13A
Flt3l	0	12	MSC	ActProm>RepActPro;ActGene>RepActPro	MSC-HC;MSC-HC	Supp.Fig. 13A
Osr1	20	24	chondro	ActProm>RepActPro;ActGene>RepActPro	MSC-PC;MSC-HC	Supp.Fig. 13B
Shox2	20	24	chondro	ActProm>RepActPro;ActGene>RepActPro	MSC-PC;MSC-HC	Supp.Fig. 13B
Tgfb1	20	24	chondro	ActProm>RepActPro;ActGene>RepActPro	MSC-PC;MSC-HC	Supp.Fig. 13B
Wnt10b	19	24	chondro	ActProm>RepActPro;ActGene>RepActPro	MSC-PC;MSC-HC	Supp.Fig. 13B
Msx2	15	24	chondro	ActProm>RepActPro;ActGene>RepActPro	MSC-PC;MSC-HC	Supp.Fig. 13B
Runx2	12	24	chondro	ActProm>RepActPro;ActGene>RepActPro	MSC-PC;MSC-HC	Supp.Fig. 13B
Hoxa11	10	24	chondro	ActProm>RepActPro;ActGene>RepActPro	MSC-PC;MSC-HC	Supp.Fig. 13B
Maf	8	24	chondro	ActProm>RepActPro;ActGene>RepActPro	MSC-PC;MSC-HC	Supp.Fig. 13B
Sfrp2	8	24	chondro	ActProm>RepActPro;ActGene>RepActPro	MSC-PC;MSC-HC	Supp.Fig. 13B
Rarb	6	24	chondro	ActProm>RepActPro;ActGene>RepActPro	MSC-PC;MSC-HC	Supp.Fig. 13B
Arid5a	4	24	chondro	ActProm>RepActPro;ActGene>RepActPro	MSC-PC;MSC-HC	Supp.Fig. 13B
Col27a1	4	24	chondro	ActProm>RepActPro;ActGene>RepActPro	MSC-PC;MSC-HC	Supp.Fig. 13B
Runx3	3	24	chondro	ActProm>RepActPro;ActGene>RepActPro	MSC-PC;MSC-HC	Supp.Fig. 13B
Smpd3	3	24	chondro	ActProm>RepActPro;ActGene>RepActPro	MSC-PC;MSC-HC	Supp.Fig. 13B
Chst11	2	24	chondro	ActProm>RepActPro;ActGene>RepActPro	MSC-PC;MSC-HC	Supp.Fig. 13B
Pkdcc	2	24	chondro	ActProm>RepActPro;ActGene>RepActPro	MSC-PC;MSC-HC	Supp.Fig. 13B
Wnt9a	2	24	chondro	ActProm>RepActPro;ActGene>RepActPro	MSC-PC;MSC-HC	Supp.Fig. 13B
Adamts7	1	24	chondro	ActProm>RepActPro;ActGene>RepActPro	MSC-PC;MSC-HC	Supp.Fig. 13B
Bmpr1b	1	24	chondro	ActProm>RepActPro;ActGene>RepActPro	MSC-PC;MSC-HC	Supp.Fig. 13B
Snai2	0	24	chondro	ActProm>RepActPro;ActGene>RepActPro	MSC-PC;MSC-HC	Supp.Fig. 13B
Ift80	0	24	chondro	ActProm>RepActPro;ActGene>RepActPro	MSC-PC;MSC-HC	Supp.Fig. 13B
Fgf9	0	24	chondro	ActProm>RepActPro;ActGene>RepActPro	MSC-PC;MSC-HC	Supp.Fig. 13B
Rela	0	24	chondro	ActProm>RepActPro;ActGene>RepActPro	MSC-PC;MSC-HC	Supp.Fig. 13B
Zbtb16	0	24	chondro	ActProm>RepActPro;ActGene>RepActPro	MSC-PC;MSC-HC	Supp.Fig. 13B
Snx19	0	24	chondro	ActProm>RepActPro;ActGene>RepActPro	MSC-PC;MSC-HC	Supp.Fig. 13B
Poc1a	0	24	chondro	ActProm>RepActPro;ActGene>RepActPro	MSC-PC;MSC-HC	Supp.Fig. 13B
Mboat2	0	24	chondro	ActProm>RepActPro;ActGene>RepActPro	MSC-PC;MSC-HC	Supp.Fig. 13B
Col11a2	0	24	chondro	ActProm>RepActPro;ActGene>RepActPro	MSC-PC;MSC-HC	Supp.Fig. 13B
Adamts12	0	24	chondro	ActProm>RepActPro;ActGene>RepActPro	MSC-PC;MSC-HC	Supp.Fig. 13B
Ccn4	0	24	chondro	ActProm>RepActPro;ActGene>RepActPro	MSC-PC;MSC-HC	Supp.Fig. 13B
Efemp1	0	24	chondro	ActProm>RepActPro;ActGene>RepActPro	MSC-PC;MSC-HC	Supp.Fig. 13B
Rflnb	0	24	chondro	ActProm>RepActPro;ActGene>RepActPro	MSC-PC;MSC-HC	Supp.Fig. 13B
Matn1	0	24	chondro	ActProm>RepActPro;ActGene>RepActPro	MSC-PC;MSC-HC	Supp.Fig. 13B
Sulf1	0	24	chondro	ActProm>RepActPro;ActGene>RepActPro	MSC-PC;MSC-HC	Supp.Fig. 13B
Loxl2	0	24	chondro	ActProm>RepActPro;ActGene>RepActPro	MSC-PC;MSC-HC	Supp.Fig. 13B
Mustn1	0	24	chondro	ActProm>RepActPro;ActGene>RepActPro	MSC-PC;MSC-HC	Supp.Fig. 13B
Slc39a14	0	24	chondro	ActProm>RepActPro;ActGene>RepActPro	MSC-PC;MSC-HC	Supp.Fig. 13B
Glg1	0	24	chondro	ActProm>RepActPro;ActGene>RepActPro	MSC-PC;MSC-HC	Supp.Fig. 13B
Chsy1	0	24	chondro	ActProm>RepActPro;ActGene>RepActPro	MSC-PC;MSC-HC	Supp.Fig. 13B
Wnt7a	0	24	chondro	ActProm>RepActPro;ActGene>RepActPro	MSC-PC;MSC-HC	Supp.Fig. 13B
Ecm1	0	24	chondro	ActProm>RepActPro;ActGene>RepActPro	MSC-PC;MSC-HC	Supp.Fig. 13B
Gli2	0	24	chondro	ActProm>RepActPro;ActGene>RepActPro	MSC-PC;MSC-HC	Supp.Fig. 13B
Osr2	0	24	chondro	ActProm>RepActPro;ActGene>RepActPro	MSC-PC;MSC-HC	Supp.Fig. 13B
Trip11	0	24	chondro	ActProm>RepActPro;ActGene>RepActPro	MSC-PC;MSC-HC	Supp.Fig. 13B
Bmp6	0	24	chondro	ActProm>RepActPro;ActGene>RepActPro	MSC-PC;MSC-HC	Supp.Fig. 13B
Mex3c	0	24	chondro	ActProm>RepActPro;ActGene>RepActPro	MSC-PC;MSC-HC	Supp.Fig. 13B
Scin	0	24	chondro	ActProm>RepActPro;ActGene>RepActPro	MSC-PC;MSC-HC	Supp.Fig. 13B
Smad7	0	24	chondro	ActProm>RepActPro;ActGene>RepActPro	MSC-PC;MSC-HC	Supp.Fig. 13B
Pthlh	0	24	chondro	ActProm>RepActPro;ActGene>RepActPro	MSC-PC;MSC-HC	Supp.Fig. 13B
Mef2c	0	24	chondro	ActProm>RepActPro;ActGene>RepActPro	MSC-PC;MSC-HC	Supp.Fig. 13B
Fgf18	0	24	chondro	ActProm>RepActPro;ActGene>RepActPro	MSC-PC;MSC-HC	Supp.Fig. 13B
Col2a1	0	24	chondro	ActProm>RepActPro;ActGene>RepActPro	MSC-PC;MSC-HC	Supp.Fig. 13B
Ext1	0	24	chondro	ActProm>RepActPro;ActGene>RepActPro	MSC-PC;MSC-HC	Supp.Fig. 13B
Ccn3	0	24	chondro	ActProm>RepActPro;ActGene>RepActPro	MSC-PC;MSC-HC	Supp.Fig. 13B
Tgfbi	0	24	chondro	ActProm>RepActPro;ActGene>RepActPro	MSC-PC;MSC-HC	Supp.Fig. 13B
Mef2d	0	24	chondro	ActProm>RepActPro;ActGene>RepActPro	MSC-PC;MSC-HC	Supp.Fig. 13B
Nppc	0	24	chondro	ActProm>RepActPro;ActGene>RepActPro	MSC-PC;MSC-HC	Supp.Fig. 13B
Scx	0	24	chondro	ActProm>RepActPro;ActGene>RepActPro	MSC-PC;MSC-HC	Supp.Fig. 13B
Scube2	0	24	chondro	ActProm>RepActPro;ActGene>RepActPro	MSC-PC;MSC-HC	Supp.Fig. 13B
Zfp219	0	24	chondro	ActProm>RepActPro;ActGene>RepActPro	MSC-PC;MSC-HC	Supp.Fig. 13B
Nfib	0	24	chondro	ActProm>RepActPro;ActGene>RepActPro	MSC-PC;MSC-HC	Supp.Fig. 13B
Acan	0	24	chondro	ActProm>RepActPro;ActGene>RepActPro	MSC-PC;MSC-HC	Supp.Fig. 13B
Gli3	0	24	chondro	ActProm>RepActPro;ActGene>RepActPro	MSC-PC;MSC-HC	Supp.Fig. 13B
Rarg	0	24	chondro	ActProm>RepActPro;ActGene>RepActPro	MSC-PC;MSC-HC	Supp.Fig. 13B
Bmpr1a	0	24	chondro	ActProm>RepActPro;ActGene>RepActPro	MSC-PC;MSC-HC	Supp.Fig. 13B
Gdf5	0	24	chondro	ActProm>RepActPro;ActGene>RepActPro	MSC-PC;MSC-HC	Supp.Fig. 13B
Rflna	0	24	chondro	ActProm>RepActPro;ActGene>RepActPro	MSC-PC;MSC-HC	Supp.Fig. 13B
Chadl	0	24	chondro	ActProm>RepActPro;ActGene>RepActPro	MSC-PC;MSC-HC	Supp.Fig. 13B
Cytl1	0	24	chondro	ActProm>RepActPro;ActGene>RepActPro	MSC-PC;MSC-HC	Supp.Fig. 13B
Bmpr2	0	24	chondro	ActProm>RepActPro;ActGene>RepActPro	MSC-PC;MSC-HC	Supp.Fig. 13B
Ccn2	0	24	chondro	ActProm>RepActPro;ActGene>RepActPro	MSC-PC;MSC-HC	Supp.Fig. 13B
Wnt2b	0	24	chondro	ActProm>RepActPro;ActGene>RepActPro	MSC-PC;MSC-HC	Supp.Fig. 13B
Thrb	0	24	chondro	ActProm>RepActPro;ActGene>RepActPro	MSC-PC;MSC-HC	Supp.Fig. 13B
Nkx3-2	0	24	chondro	ActProm>RepActPro;ActGene>RepActPro	MSC-PC;MSC-HC	Supp.Fig. 13B
Pth	0	24	chondro	ActProm>RepActPro;ActGene>RepActPro	MSC-PC;MSC-HC	Supp.Fig. 13B
Comp	0	24	chondro	ActProm>RepActPro;ActGene>RepActPro	MSC-PC;MSC-HC	Supp.Fig. 13B
Mapk14	0	24	chondro	ActProm>RepActPro;ActGene>RepActPro	MSC-PC;MSC-HC	Supp.Fig. 13B
Creb3l2	0	24	chondro	ActProm>RepActPro;ActGene>RepActPro	MSC-PC;MSC-HC	Supp.Fig. 13B
Pth1r	0	24	chondro	ActProm>RepActPro;ActGene>RepActPro	MSC-PC;MSC-HC	Supp.Fig. 13B
Serpinh1	0	24	chondro	ActProm>RepActPro;ActGene>RepActPro	MSC-PC;MSC-HC	Supp.Fig. 13B
Col11a1	0	24	chondro	ActProm>RepActPro;ActGene>RepActPro	MSC-PC;MSC-HC	Supp.Fig. 13B
Lnpk	0	24	chondro	ActProm>RepActPro;ActGene>RepActPro	MSC-PC;MSC-HC	Supp.Fig. 13B
Mdk	0	24	chondro	ActProm>RepActPro;ActGene>RepActPro	MSC-PC;MSC-HC	Supp.Fig. 13B
Wnt5b	0	24	chondro	ActProm>RepActPro;ActGene>RepActPro	MSC-PC;MSC-HC	Supp.Fig. 13B
Tgfbr2	0	24	chondro	ActProm>RepActPro;ActGene>RepActPro	MSC-PC;MSC-HC	Supp.Fig. 13B
Bpnt2	0	24	chondro	ActProm>RepActPro;ActGene>RepActPro	MSC-PC;MSC-HC	Supp.Fig. 13B
Anxa6	0	24	chondro	ActProm>RepActPro;ActGene>RepActPro	MSC-PC;MSC-HC	Supp.Fig. 13B
Gdf6	0	24	chondro	ActProm>RepActPro;ActGene>RepActPro	MSC-PC;MSC-HC	Supp.Fig. 13B
Ptpn11	0	24	chondro	ActProm>RepActPro;ActGene>RepActPro	MSC-PC;MSC-HC	Supp.Fig. 13B
Tgfbr1	0	24	chondro	ActProm>RepActPro;ActGene>RepActPro	MSC-PC;MSC-HC	Supp.Fig. 13B
Axin2	0	24	chondro	ActProm>RepActPro;ActGene>RepActPro	MSC-PC;MSC-HC	Supp.Fig. 13B
Ihh	0	24	chondro	ActProm>RepActPro;ActGene>RepActPro	MSC-PC;MSC-HC	Supp.Fig. 13B
Por	0	24	chondro	ActProm>RepActPro;ActGene>RepActPro	MSC-PC;MSC-HC	Supp.Fig. 13B
Sulf2	0	24	chondro	ActProm>RepActPro;ActGene>RepActPro	MSC-PC;MSC-HC	Supp.Fig. 13B
Bmp2	0	24	chondro	ActProm>RepActPro;ActGene>RepActPro	MSC-PC;MSC-HC	Supp.Fig. 13B
Grem1	0	24	chondro	ActProm>RepActPro;ActGene>RepActPro	MSC-PC;MSC-HC	Supp.Fig. 13B
Cst10	0	24	chondro	ActProm>RepActPro;ActGene>RepActPro	MSC-PC;MSC-HC	Supp.Fig. 13B
Stc1	0	24	chondro	ActProm>RepActPro;ActGene>RepActPro	MSC-PC;MSC-HC	Supp.Fig. 13B
Mmp14	0	24	chondro	ActProm>RepActPro;ActGene>RepActPro	MSC-PC;MSC-HC	Supp.Fig. 13B
Golgb1	0	24	chondro	ActProm>RepActPro;ActGene>RepActPro	MSC-PC;MSC-HC	Supp.Fig. 13B
Grn	0	24	chondro	ActProm>RepActPro;ActGene>RepActPro	MSC-PC;MSC-HC	Supp.Fig. 13B
Ltf	0	24	chondro	ActProm>RepActPro;ActGene>RepActPro	MSC-PC;MSC-HC	Supp.Fig. 13B
Ddr2	0	24	chondro	ActProm>RepActPro;ActGene>RepActPro	MSC-PC;MSC-HC	Supp.Fig. 13B
Sirt6	0	24	chondro	ActProm>RepActPro;ActGene>RepActPro	MSC-PC;MSC-HC	Supp.Fig. 13B
Mmp16	0	24	chondro	ActProm>RepActPro;ActGene>RepActPro	MSC-PC;MSC-HC	Supp.Fig. 13B
Col27a1	10	12	chondro	ActProm>RepActPro;ActGene>RepActPro	PC-HC	Supp.Fig. 13C
Sulf1	8	12	chondro	ActProm>RepActPro;ActGene>RepActPro	PC-HC	Supp.Fig. 13C
Wnt5b	8	12	chondro	ActProm>RepActPro;ActGene>RepActPro	PC-HC	Supp.Fig. 13C
Acan	7	12	chondro	ActProm>RepActPro;ActGene>RepActPro	PC-HC	Supp.Fig. 13C
Rflna	7	12	chondro	ActProm>RepActPro;ActGene>RepActPro	PC-HC	Supp.Fig. 13C
Runx3	7	12	chondro	ActProm>RepActPro;ActGene>RepActPro	PC-HC	Supp.Fig. 13C
Axin2	6	12	chondro	ActProm>RepActPro;ActGene>RepActPro	PC-HC	Supp.Fig. 13C
Bmp2	6	12	chondro	ActProm>RepActPro;ActGene>RepActPro	PC-HC	Supp.Fig. 13C
Col2a1	6	12	chondro	ActProm>RepActPro;ActGene>RepActPro	PC-HC	Supp.Fig. 13C
Runx2	6	12	chondro	ActProm>RepActPro;ActGene>RepActPro	PC-HC	Supp.Fig. 13C
Wnt9a	6	12	chondro	ActProm>RepActPro;ActGene>RepActPro	PC-HC	Supp.Fig. 13C
Zbtb16	6	12	chondro	ActProm>RepActPro;ActGene>RepActPro	PC-HC	Supp.Fig. 13C
Fgf18	4	12	chondro	ActProm>RepActPro;ActGene>RepActPro	PC-HC	Supp.Fig. 13C
Maf	4	12	chondro	ActProm>RepActPro;ActGene>RepActPro	PC-HC	Supp.Fig. 13C
Pth1r	4	12	chondro	ActProm>RepActPro;ActGene>RepActPro	PC-HC	Supp.Fig. 13C
Rarb	4	12	chondro	ActProm>RepActPro;ActGene>RepActPro	PC-HC	Supp.Fig. 13C
Adamts7	3	12	chondro	ActProm>RepActPro;ActGene>RepActPro	PC-HC	Supp.Fig. 13C
Bmpr1b	3	12	chondro	ActProm>RepActPro;ActGene>RepActPro	PC-HC	Supp.Fig. 13C
Chst11	3	12	chondro	ActProm>RepActPro;ActGene>RepActPro	PC-HC	Supp.Fig. 13C
Efemp1	3	12	chondro	ActProm>RepActPro;ActGene>RepActPro	PC-HC	Supp.Fig. 13C
Gli2	3	12	chondro	ActProm>RepActPro;ActGene>RepActPro	PC-HC	Supp.Fig. 13C
Pkdcc	3	12	chondro	ActProm>RepActPro;ActGene>RepActPro	PC-HC	Supp.Fig. 13C
Sfrp2	3	12	chondro	ActProm>RepActPro;ActGene>RepActPro	PC-HC	Supp.Fig. 13C
Arid5a	2	12	chondro	ActProm>RepActPro;ActGene>RepActPro	PC-HC	Supp.Fig. 13C
Bmp6	2	12	chondro	ActProm>RepActPro;ActGene>RepActPro	PC-HC	Supp.Fig. 13C
Nfib	2	12	chondro	ActProm>RepActPro;ActGene>RepActPro	PC-HC	Supp.Fig. 13C
Nkx3-2	2	12	chondro	ActProm>RepActPro;ActGene>RepActPro	PC-HC	Supp.Fig. 13C
Scube2	2	12	chondro	ActProm>RepActPro;ActGene>RepActPro	PC-HC	Supp.Fig. 13C
Snai2	0	12	chondro	ActProm>RepActPro;ActGene>RepActPro	PC-HC	Supp.Fig. 13C
Ift80	0	12	chondro	ActProm>RepActPro;ActGene>RepActPro	PC-HC	Supp.Fig. 13C
Fgf9	0	12	chondro	ActProm>RepActPro;ActGene>RepActPro	PC-HC	Supp.Fig. 13C
Rela	0	12	chondro	ActProm>RepActPro;ActGene>RepActPro	PC-HC	Supp.Fig. 13C
Snx19	0	12	chondro	ActProm>RepActPro;ActGene>RepActPro	PC-HC	Supp.Fig. 13C
Smpd3	0	12	chondro	ActProm>RepActPro;ActGene>RepActPro	PC-HC	Supp.Fig. 13C
Poc1a	0	12	chondro	ActProm>RepActPro;ActGene>RepActPro	PC-HC	Supp.Fig. 13C
Mboat2	0	12	chondro	ActProm>RepActPro;ActGene>RepActPro	PC-HC	Supp.Fig. 13C
Tgfb1	0	12	chondro	ActProm>RepActPro;ActGene>RepActPro	PC-HC	Supp.Fig. 13C
Col11a2	0	12	chondro	ActProm>RepActPro;ActGene>RepActPro	PC-HC	Supp.Fig. 13C
Adamts12	0	12	chondro	ActProm>RepActPro;ActGene>RepActPro	PC-HC	Supp.Fig. 13C
Ccn4	0	12	chondro	ActProm>RepActPro;ActGene>RepActPro	PC-HC	Supp.Fig. 13C
Rflnb	0	12	chondro	ActProm>RepActPro;ActGene>RepActPro	PC-HC	Supp.Fig. 13C
Msx2	0	12	chondro	ActProm>RepActPro;ActGene>RepActPro	PC-HC	Supp.Fig. 13C
Matn1	0	12	chondro	ActProm>RepActPro;ActGene>RepActPro	PC-HC	Supp.Fig. 13C
Loxl2	0	12	chondro	ActProm>RepActPro;ActGene>RepActPro	PC-HC	Supp.Fig. 13C
Mustn1	0	12	chondro	ActProm>RepActPro;ActGene>RepActPro	PC-HC	Supp.Fig. 13C
Slc39a14	0	12	chondro	ActProm>RepActPro;ActGene>RepActPro	PC-HC	Supp.Fig. 13C
Glg1	0	12	chondro	ActProm>RepActPro;ActGene>RepActPro	PC-HC	Supp.Fig. 13C
Chsy1	0	12	chondro	ActProm>RepActPro;ActGene>RepActPro	PC-HC	Supp.Fig. 13C
Wnt7a	0	12	chondro	ActProm>RepActPro;ActGene>RepActPro	PC-HC	Supp.Fig. 13C
Ecm1	0	12	chondro	ActProm>RepActPro;ActGene>RepActPro	PC-HC	Supp.Fig. 13C
Osr2	0	12	chondro	ActProm>RepActPro;ActGene>RepActPro	PC-HC	Supp.Fig. 13C
Trip11	0	12	chondro	ActProm>RepActPro;ActGene>RepActPro	PC-HC	Supp.Fig. 13C
Mex3c	0	12	chondro	ActProm>RepActPro;ActGene>RepActPro	PC-HC	Supp.Fig. 13C
Scin	0	12	chondro	ActProm>RepActPro;ActGene>RepActPro	PC-HC	Supp.Fig. 13C
Smad7	0	12	chondro	ActProm>RepActPro;ActGene>RepActPro	PC-HC	Supp.Fig. 13C
Pthlh	0	12	chondro	ActProm>RepActPro;ActGene>RepActPro	PC-HC	Supp.Fig. 13C
Mef2c	0	12	chondro	ActProm>RepActPro;ActGene>RepActPro	PC-HC	Supp.Fig. 13C
Ext1	0	12	chondro	ActProm>RepActPro;ActGene>RepActPro	PC-HC	Supp.Fig. 13C
Ccn3	0	12	chondro	ActProm>RepActPro;ActGene>RepActPro	PC-HC	Supp.Fig. 13C
Wnt10b	0	12	chondro	ActProm>RepActPro;ActGene>RepActPro	PC-HC	Supp.Fig. 13C
Tgfbi	0	12	chondro	ActProm>RepActPro;ActGene>RepActPro	PC-HC	Supp.Fig. 13C
Mef2d	0	12	chondro	ActProm>RepActPro;ActGene>RepActPro	PC-HC	Supp.Fig. 13C
Nppc	0	12	chondro	ActProm>RepActPro;ActGene>RepActPro	PC-HC	Supp.Fig. 13C
Scx	0	12	chondro	ActProm>RepActPro;ActGene>RepActPro	PC-HC	Supp.Fig. 13C
Zfp219	0	12	chondro	ActProm>RepActPro;ActGene>RepActPro	PC-HC	Supp.Fig. 13C
Gli3	0	12	chondro	ActProm>RepActPro;ActGene>RepActPro	PC-HC	Supp.Fig. 13C
Rarg	0	12	chondro	ActProm>RepActPro;ActGene>RepActPro	PC-HC	Supp.Fig. 13C
Osr1	0	12	chondro	ActProm>RepActPro;ActGene>RepActPro	PC-HC	Supp.Fig. 13C
Bmpr1a	0	12	chondro	ActProm>RepActPro;ActGene>RepActPro	PC-HC	Supp.Fig. 13C
Gdf5	0	12	chondro	ActProm>RepActPro;ActGene>RepActPro	PC-HC	Supp.Fig. 13C
Chadl	0	12	chondro	ActProm>RepActPro;ActGene>RepActPro	PC-HC	Supp.Fig. 13C
Cytl1	0	12	chondro	ActProm>RepActPro;ActGene>RepActPro	PC-HC	Supp.Fig. 13C
Bmpr2	0	12	chondro	ActProm>RepActPro;ActGene>RepActPro	PC-HC	Supp.Fig. 13C
Ccn2	0	12	chondro	ActProm>RepActPro;ActGene>RepActPro	PC-HC	Supp.Fig. 13C
Wnt2b	0	12	chondro	ActProm>RepActPro;ActGene>RepActPro	PC-HC	Supp.Fig. 13C
Thrb	0	12	chondro	ActProm>RepActPro;ActGene>RepActPro	PC-HC	Supp.Fig. 13C
Shox2	0	12	chondro	ActProm>RepActPro;ActGene>RepActPro	PC-HC	Supp.Fig. 13C
Pth	0	12	chondro	ActProm>RepActPro;ActGene>RepActPro	PC-HC	Supp.Fig. 13C
Comp	0	12	chondro	ActProm>RepActPro;ActGene>RepActPro	PC-HC	Supp.Fig. 13C
Mapk14	0	12	chondro	ActProm>RepActPro;ActGene>RepActPro	PC-HC	Supp.Fig. 13C
Creb3l2	0	12	chondro	ActProm>RepActPro;ActGene>RepActPro	PC-HC	Supp.Fig. 13C
Serpinh1	0	12	chondro	ActProm>RepActPro;ActGene>RepActPro	PC-HC	Supp.Fig. 13C
Col11a1	0	12	chondro	ActProm>RepActPro;ActGene>RepActPro	PC-HC	Supp.Fig. 13C
Lnpk	0	12	chondro	ActProm>RepActPro;ActGene>RepActPro	PC-HC	Supp.Fig. 13C
Mdk	0	12	chondro	ActProm>RepActPro;ActGene>RepActPro	PC-HC	Supp.Fig. 13C
Tgfbr2	0	12	chondro	ActProm>RepActPro;ActGene>RepActPro	PC-HC	Supp.Fig. 13C
Bpnt2	0	12	chondro	ActProm>RepActPro;ActGene>RepActPro	PC-HC	Supp.Fig. 13C
Anxa6	0	12	chondro	ActProm>RepActPro;ActGene>RepActPro	PC-HC	Supp.Fig. 13C
Hoxa11	0	12	chondro	ActProm>RepActPro;ActGene>RepActPro	PC-HC	Supp.Fig. 13C
Gdf6	0	12	chondro	ActProm>RepActPro;ActGene>RepActPro	PC-HC	Supp.Fig. 13C
Ptpn11	0	12	chondro	ActProm>RepActPro;ActGene>RepActPro	PC-HC	Supp.Fig. 13C
Tgfbr1	0	12	chondro	ActProm>RepActPro;ActGene>RepActPro	PC-HC	Supp.Fig. 13C
Ihh	0	12	chondro	ActProm>RepActPro;ActGene>RepActPro	PC-HC	Supp.Fig. 13C
Por	0	12	chondro	ActProm>RepActPro;ActGene>RepActPro	PC-HC	Supp.Fig. 13C
Sulf2	0	12	chondro	ActProm>RepActPro;ActGene>RepActPro	PC-HC	Supp.Fig. 13C
Grem1	0	12	chondro	ActProm>RepActPro;ActGene>RepActPro	PC-HC	Supp.Fig. 13C
Cst10	0	12	chondro	ActProm>RepActPro;ActGene>RepActPro	PC-HC	Supp.Fig. 13C
Stc1	0	12	chondro	ActProm>RepActPro;ActGene>RepActPro	PC-HC	Supp.Fig. 13C
Mmp14	0	12	chondro	ActProm>RepActPro;ActGene>RepActPro	PC-HC	Supp.Fig. 13C
Golgb1	0	12	chondro	ActProm>RepActPro;ActGene>RepActPro	PC-HC	Supp.Fig. 13C
Grn	0	12	chondro	ActProm>RepActPro;ActGene>RepActPro	PC-HC	Supp.Fig. 13C
Ltf	0	12	chondro	ActProm>RepActPro;ActGene>RepActPro	PC-HC	Supp.Fig. 13C
Ddr2	0	12	chondro	ActProm>RepActPro;ActGene>RepActPro	PC-HC	Supp.Fig. 13C
Sirt6	0	12	chondro	ActProm>RepActPro;ActGene>RepActPro	PC-HC	Supp.Fig. 13C
Mmp16	0	12	chondro	ActProm>RepActPro;ActGene>RepActPro	PC-HC	Supp.Fig. 13C
