# Supplementary material for: Bath: a Bayesian approach to analyze epigenetic transitions reveals a dual role of H3K27me3 in chondrogenesis
Source: Epigenetics Chromatin. 2025 Jun 27;18:38. doi: 10.1186/s13072-025-00594-6 (PMC12203727; doi:10.1186/s13072-025-00594-6)
Supplement: Supplementary file 16 — Table A3 Occurrence rate for the gain of the repressive mark H3K27me3 on activating states in mesenchymal and chondrogenic genes of the MCL data.: The frequency column gives the number of transitions from the ActProm or ActGene to the RepActPro state for all genes in the set and all combinations of samples. The table includes three types of transitions. (A) Transitions from MSC to PC on mesenchymal genes. With 2 and 3 replicates respectively, this leads to a maximum of 12 possible occurrences for a given gene (6 combinations of replicates for each of the 2 transitions). (B) Transitions from MSC to PC or HC on chondrogenic genes. With 2, 3, and 2 replicates respectively, this leads to a maximum of 24 possible occurrences. (C) Transition from PC to HC on chondrogenic genes. With 3 and 2 replicates respectively, this leads to a maximum of 12 possible occurrences. For a visualization of the data see Supp. Fig. B13. [file 13072_2025_594_MOESM16_ESM.csv]

runID	source_name
SRR3020962	bone_marrow_S1_day0_h3k36me3
SRR3020963	bone_marrow_S2_day0_h3k36me3
SRR3020954	bone_marrow_S1_day0_h3k27me3
SRR3020955	bone_marrow_S2_day0_h3k27me3
SRR3021010	bone_marrow_S1_day0_input
SRR3021011	bone_marrow_S2_day0_input
SRR3020970	bone_marrow_S1_day0_h3k4me3
SRR3020971	bone_marrow_S2_day0_h3k4me3
SRR3020986	bone_marrow_S1_day0_h3k9ac
SRR3020987	bone_marrow_S2_day0_h3k9ac
SRR3020946	bone_marrow_S1_day0_h3k27ac
SRR3020947	bone_marrow_S2_day0_h3k27ac
SRR3020994	bone_marrow_S1_day0_h3k9me3
SRR3020995	bone_marrow_S2_day0_h3k9me3
